# Supplementary material for: Novel SSR Markers from BAC-End Sequences, DArT Arrays and a Comprehensive Genetic Map with 1,291 Marker Loci for Chickpea (Cicer arietinum L.)
Source: PLoS One. 2011 Nov 15;6(11):e27275. doi: 10.1371/journal.pone.0027275 (PMC3216927; doi:10.1371/journal.pone.0027275)
Supplement: Table S2 — List of 112 chickpea genotypes used for SSR and DArT analysis. (XLS) [file pone.0027275.s002.xls]

## Sheet: Table S2
Table S2: List of 112 chickpea genotypes used for SSR and DArT analysis
*S. no	Genotype	Species	Origin	Market type
1	ICC 1431	C. arietinum	India	Desi
2	ICC 1882	C. arietinum	India	Desi
3	ICC 283	C. arietinum	India	Desi
4	ICC 4958	C. arietinum	India	Desi
5	ICC 5002	C. arietinum	India	Desi
6	ICC 506EB	C. arietinum	India	Desi
7	JG 11	C. arietinum	India	Desi
8	JG 62	C. arietinum	India	Desi
9	ICC 12379	C. arietinum	Iran	Desi
10	ICC 2679	C. arietinum	Iran	Desi
11	ICC 3137	C. arietinum	Iran	Desi
12	ICC 3239	C. arietinum	Iran	Desi
13	ICC 3696	C. arietinum	Iran	Desi
14	ICC 3986	C. arietinum	Iran	Desi
15	ICC 7052	C. arietinum	Iran	Desi
16	ICC 8200	C. arietinum	Iran	Desi
17	ICC 11944	C. arietinum	Nepal	Desi
18	ICC 12299	C. arietinum	Nepal	Desi
19	ICC 10673	C. arietinum	Turkey	Desi
20	IG 7148	C. arietinum	Algeria	Kabuli
21	ICC 5337	C. arietinum	India	Kabuli
22	ICCV 95311	C. arietinum	India	Kabuli
23	ICCV 2	C. arietinum	India	Kabuli
24	IG 6899	C. arietinum	Iran	Kabuli
25	ICC 6263	C. arietinum	Russia & CISs	Kabuli
26	IG 6044	C. arietinum	Sudan	Kabuli
27	IG 10419	C. arietinum	Syria	Kabuli
28	IG 7767	C. arietinum	Syria	Kabuli
29	ICC 8261	C. arietinum	Turkey	Kabuli
30	ICC 4853	C. arietinum	Unknown	Kabuli
31	ICC 17116	C. yamashitae	Afghanistan	Wild
32	ICC 17162	C. cuneatum	Ethiopia	Wild
33	ICC 17148	C. judaicum	Lebanon	Wild
34	ICC 17248	C. microphyllum	Pakistan	Wild
35	IG 72933	C. reticulatum	Turkey	Wild
36	ICC 17122	C. bijugum	Turkey	Wild
37	ICC 17123	C. reticulatum	Turkey	Wild
38	ICC 17152	C. pinnatifidum	Turkey	Wild
39	ICC 17160	C. reticulatum	Turkey	Wild
40	IG 72971	C. reticulatum	Turkey	Wild
41	IG 73064	C. echinospermum	Turkey	Wild
42	IG 73074	C. echinospermum	Turkey	Wild
43	IG 73082	C. reticulatum	Turkey	Wild
44	IG 72953	C. reticulatum	Turkey	Wild
45	PI 489777	C. reticulatum	Turkey	Wild
46	ICC 9644	C. arietinum	Afghanistan	Desi
47	Annigeri	C. arietinum	India	Desi
48	ICC 14402	C. arietinum	India	Desi
49	ICC 4958	C. arietinum	India	Desi
50	ICC 506	C. arietinum	India	Desi
51	JG 11-NM	C. arietinum	India	Desi
52	PB 7	C. arietinum	India	Desi
53	Vijay	C. arietinum	India	Desi
54	ICC 16796	C. arietinum	Portugal	Desi
55	ICCV 95311	C. arietinum	India	Kabuli
56	ICC 17163	C. reticulatum	Turkey	Wild
57	PI 489777-NM	C. reticulatum	Turkey	Wild
58	PI 489778	C. reticulatum	-	Wild
59	PI 510656	C. reticulatum	-	Wild
60	PI 527930	C. echinospermum	-	Wild
61	PI 599044	C. reticulatum	-	Wild
62	PI 599050	C. reticulatum	-	Wild
63	PI 599072	C. reticulatum	-	Wild
64	PI 599092	C. reticulatum	-	Wild
65	C 104	C. arietinum	India	Desi
66	ICC 1069	C. arietinum	Ruussian Fedaration	Desi
67	ICC 10885	C. arietinum	Ethiopia	Kabuli
68	ICC 11255	C. arietinum	Pakistan	Kabuli
69	ICC 13523	C. arietinum	Iran	Kabuli
70	ICC 14446	C. arietinum	Italy	Kabuli
71	ICC 14528	C. arietinum	Bangladesh	Kabuli
72	ICC 14614	C. arietinum	India	Desi
73	ICC 14916	C. arietinum	Ruussian Fedaration	Kabuli
74	ICC 1496	C. arietinum	India	Desi
75	ICC 15610	C. arietinum	India	Desi
76	ICC 17459	C. arietinum	Mexico	Kabuli
77	ICC 1915	C. arietinum	India	Desi
78	ICC 2884	C. arietinum	Iran	Desi
79	ICC 3512	C. arietinum	Iran	Desi
80	ICC 440	C. arietinum	India	Desi
81	ICC 4872	C. arietinum	India	Desi
82	ICC 5475	C. arietinum	Mexico	Desi
83	ICC 5590	C. arietinum	Ethiopia	Desi
84	ICC 5717	C. arietinum	India	Desi
85	ICC 5988	C. arietinum	India	Desi
86	ICC 6013	C. arietinum	India	Desi
87	ICC 6160	C. arietinum	Syrian Arab Republic	Kabuli
88	ICC 6305	C. arietinum	Ruussian Fedaration	Kabuli
89	ICC 6306	C. arietinum	Ruussian Fedaration	Desi
90	ICC 6537	C. arietinum	Iran	Desi
91	ICC 67	C. arietinum	India	Desi
92	ICC 8058	C. arietinum	Iran	Kabuli
93	ICC 8512	C. arietinum	Greece	Kabuli
94	ICC 8522	C. arietinum	Italy	Desi
95	ICC 867	C. arietinum	India	Desi
96	ICC 93218	C. arietinum	Unknown	Desi
97	ICCC 37	C. arietinum	India	Desi
98	ICCV 04516	C. arietinum	India	-
99	ICCV 92311	C. arietinum	India	Kabuli
100	ICCV 92318	C. arietinum	India	Kabuli
101	ICCV 93512	C. arietinum	India	Kabuli
102	ICCV 94954	C. arietinum	India	Desi
103	ICCV 96029	C. arietinum	India	Desi
104	ICCW 37	C. pinnatifidum	India	Wild
105	ICCW 38	C. pinnatifidum	India	Wild
106	ICCW 69	C. reticulatum	India	Wild
107	IG 72937-NM	C. reticulatum	India	Wild
108	IG 72953-NM	C. reticulatum	India	Wild
109	ILWC 248	C. pinnatifidum	Turkey	Wild
110	ILWC 73	C. bijugum	-	Wild
111	IG 72933	C. reticulatum	-	Wild
112	WR 315	C. arietinum	India	Desi
*Genotypes at S.No. from 1-48 were used for SSR analysis and 19-112 were used for development and analysis of DArT arrays.
