# Supplementary material for: Novel SSR Markers from BAC-End Sequences, DArT Arrays and a Comprehensive Genetic Map with 1,291 Marker Loci for Chickpea (Cicer arietinum L.)
Source: PLoS One. 2011 Nov 15;6(11):e27275. doi: 10.1371/journal.pone.0027275 (PMC3216927; doi:10.1371/journal.pone.0027275)
Supplement: Table S3 — Features of 5,397 polymorphic DArT loci based on marker analysis in 94 genotypes. (XLSX) [file pone.0027275.s003.xlsx]

## Sheet: Table S3
Table S3: Features of 5,397 polymorphic DArT loci based on marker analysis in 94 genotypes
Clone ID	Call rate (%)	Marker quality	PIC value
cpPb-171265	100	79.27	0.119511
cpPb-171266	100	80.8035	0.100724
cpPb-171270	100	95.7215	0.268221
cpPb-171271	97.8723	91.013	0.253508
cpPb-171274	100	92.888	0.222725
cpPb-171275	100	60.618	0.0416478
cpPb-171278	100	91.7555	0.137845
cpPb-171279	100	86.8	0.0416478
cpPb-171280	100	79.085	0.0617927
cpPb-171281	96.8085	71.8253	0.137845
cpPb-171283	98.9362	80.389	0.0814848
cpPb-171284	100	78.96	0.119511
cpPb-171285	90.4255	77.999	0.472612
cpPb-171288	98.9362	70.934	0.173155
cpPb-171289	100	86.236	0.100724
cpPb-171290	100	79.351	0.100724
cpPb-171296	100	64.65	0.0210502
cpPb-171299	100	73.226	0.0210502
cpPb-171301	100	88.409	0.100724
cpPb-171303	100	88.971	0.0416478
cpPb-171304	98.9362	56.552	0.100724
cpPb-171305	100	94.6635	0.173155
cpPb-171307	100	91.391	0.119511
cpPb-171309	100	77.9205	0.0210502
cpPb-171310	98.9362	53.557	0.0814848
cpPb-171314	100	88.645	0.100724
cpPb-171319	100	60.329	0.100724
cpPb-171321	100	69.544	0.0617927
cpPb-171322	97.8723	81.0357	0.34699
cpPb-171329	100	70.953	0.0617927
cpPb-171331	100	77.652	0.0416478
cpPb-171332	100	65.765	0.0814848
cpPb-171334	100	89.1195	0.296288
cpPb-171336	100	79.757	0.100724
cpPb-171338	100	59.412	0.0210502
cpPb-171339	98.9362	95.444	0.190131
cpPb-171340	97.8723	85.8763	0.481666
cpPb-171341	100	94.909	0.119511
cpPb-171342	100	83.915	0.100724
cpPb-171344	98.9362	90.003	0.100724
cpPb-171348	98.9362	79.348	0.238343
cpPb-171350	96.8085	49.372	0.0617927
cpPb-171353	100	57.723	0.0416478
cpPb-171354	100	77.345	0.100724
cpPb-171355	98.9362	75.078	0.0814848
cpPb-171356	100	78.6665	0.0416478
cpPb-171357	100	76.915	0.0210502
cpPb-171359	100	64.82	0.0416478
cpPb-171363	100	92.427	0.119511
cpPb-171364	97.8723	60.824	0.0617927
cpPb-171366	100	70.4127	0.173155
cpPb-171367	100	77.359	0.0617927
cpPb-171368	100	67.416	0.0814848
cpPb-171376	97.8723	76.012	0.137845
cpPb-171378	100	63.673	0.0416478
cpPb-171381	100	80.258	0.155727
cpPb-171386	100	86.767	0.119511
cpPb-171388	100	93.545	0.282481
cpPb-171392	95.7447	91.685	0.173155
cpPb-171393	100	89.705	0.100724
cpPb-171396	100	82.772	0.100724
cpPb-171400	98.9362	82.95	0.34699
cpPb-171403	96.8085	82.1147	0.380263
cpPb-171405	96.8085	84.263	0.173155
cpPb-171407	100	72.755	0.0617927
cpPb-171410	98.9362	58.482	0.100724
cpPb-171411	100	56.359	0.100724
cpPb-171412	98.9362	83.7797	0.296288
cpPb-171418	100	91.1245	0.190131
cpPb-171419	100	77.287	0.100724
cpPb-171422	100	66.751	0.0617927
cpPb-171423	100	68.9665	0.0210502
cpPb-171425	100	97.055	0.309642
cpPb-171426	94.6809	84.7987	0.499095
cpPb-171427	100	76.012	0.100724
cpPb-171428	100	84.812	0.100724
cpPb-171430	88.2979	75.992	0.485514
cpPb-171431	100	91.987	0.100724
cpPb-171433	100	89.796	0.100724
cpPb-171435	98.9362	68.957	0.0814848
cpPb-171437	100	88.573	0.0814848
cpPb-171438	100	79.782	0.100724
cpPb-171442	94.6809	47.524	0.119511
cpPb-171443	100	66.651	0.0617927
cpPb-171445	100	86.032	0.100724
cpPb-171447	100	89.153	0.100724
cpPb-171449	100	85.675	0.100724
cpPb-171453	97.8723	54.695	0.0617927
cpPb-171454	100	50.974	0.0210502
cpPb-171458	98.9362	69.388	0.0814848
cpPb-171460	100	86.753	0.190131
cpPb-171462	94.6809	50.484	0.155727
cpPb-171466	98.9362	58.334	0.0814848
cpPb-171468	98.9362	50.575	0.0416478
cpPb-171469	98.9362	55.409	0.100724
cpPb-171470	100	76.048	0.100724
cpPb-171477	98.9362	82.5345	0.137845
cpPb-171481	94.6809	57.114	0.119511
cpPb-171483	100	52.008	0.0210502
cpPb-171484	100	81.299	0.100724
cpPb-171485	97.8723	95.585	0.497963
cpPb-171486	100	88.01	0.100724
cpPb-171492	100	74.932	0.0814848
cpPb-171494	100	49.377	0.0210502
cpPb-171496	98.9362	61.268	0.100724
cpPb-171497	100	89.911	0.100724
cpPb-171498	100	75.6395	0.119511
cpPb-171504	100	80.8465	0.0210502
cpPb-171505	100	83.3085	0.119511
cpPb-171509	100	67.522	0.100724
cpPb-171513	98.9362	66.645	0.0814848
cpPb-171515	100	82.04	0.100724
cpPb-171516	100	67.962	0.100724
cpPb-171518	100	55.833	0.0416478
cpPb-171520	100	79.6	0.100724
cpPb-171521	100	47.944	0.0416478
cpPb-171525	100	85.0245	0.137845
cpPb-171526	100	84.3015	0.0814848
cpPb-171530	100	89.751	0.100724
cpPb-171533	96.8085	85.122	0.268221
cpPb-171535	100	74.698	0.119511
cpPb-171536	100	82.59	0.100724
cpPb-171537	98.9362	79.2905	0.0814848
cpPb-171539	96.8085	80.1475	0.173155
cpPb-171541	98.9362	92.712	0.190131
cpPb-171542	100	86.364	0.0416478
cpPb-171543	100	89.286	0.100724
cpPb-171544	100	53.999	0.100724
cpPb-171547	98.9362	76.808	0.268221
cpPb-171550	98.9362	59.233	0.0814848
cpPb-171552	94.6809	47.712	0.137845
cpPb-171554	94.6809	73.444	0.461747
cpPb-171555	100	77.148	0.137845
cpPb-171558	97.8723	74.3873	0.253508
cpPb-171561	100	88.0037	0.334993
cpPb-171563	100	80.116	0.100724
cpPb-171566	100	91.228	0.100724
cpPb-171567	94.6809	77.3217	0.296288
cpPb-171568	100	71.753	0.0416478
cpPb-171570	100	56.341	0.100724
cpPb-171581	97.8723	78.9387	0.268221
cpPb-171584	100	66.0715	0.100724
cpPb-171585	100	83.8625	0.137845
cpPb-171587	100	70.448	0.0814848
cpPb-171588	98.9362	59.425	0.119511
cpPb-171590	100	79.104	0.119511
cpPb-171591	94.6809	72.6487	0.477365
cpPb-171593	97.8723	66.302	0.100724
cpPb-171594	100	87.281	0.100724
cpPb-171598	97.8723	74.8533	0.322544
cpPb-171599	98.9362	88.011	0.119511
cpPb-171600	98.9362	76.624	0.119511
cpPb-171605	100	81.305	0.0416478
cpPb-171607	100	74.195	0.0416478
cpPb-171608	100	85.5337	0.0617927
cpPb-171610	100	60.447	0.0617927
cpPb-171611	93.617	76.8213	0.461747
cpPb-171615	93.617	60.636	0.206655
cpPb-171617	100	50.796	0.0416478
cpPb-171621	100	74.666	0.0416478
cpPb-171622	100	60.1755	0.0210502
cpPb-171624	100	77.7895	0.137845
cpPb-171625	100	64.774	0.100724
cpPb-171627	97.8723	80.5603	0.253508
cpPb-171630	100	82.2725	0.119511
cpPb-171634	98.9362	80.407	0.100724
cpPb-171638	100	70.225	0.100724
cpPb-171640	100	86.078	0.0617927
cpPb-171641	100	86.1525	0.137845
cpPb-171643	95.7447	78.1583	0.358533
cpPb-172033	100	57.126	0.100724
cpPb-172034	94.6809	51.9625	0.222725
cpPb-172035	100	69.3975	0.100724
cpPb-172037	97.8723	75.9163	0.334993
cpPb-172038	91.4894	74.0077	0.442055
cpPb-172040	100	78.178	0.100724
cpPb-172041	95.7447	79.9887	0.494341
cpPb-172048	100	68.402	0.100724
cpPb-172050	95.7447	89.117	0.253508
cpPb-172055	97.8723	85.5183	0.491852
cpPb-172056	100	88.382	0.100724
cpPb-172058	100	90.724	0.100724
cpPb-172060	100	88.191	0.100724
cpPb-172061	97.8723	63.693	0.100724
cpPb-172062	97.8723	70.183	0.0617927
cpPb-172063	100	80.201	0.0617927
cpPb-172064	100	87.187	0.0617927
cpPb-172065	95.7447	86.8847	0.494341
cpPb-172066	100	69.472	0.0416478
cpPb-172069	98.9362	64.9223	0.0617927
cpPb-172073	98.9362	61.487	0.0617927
cpPb-172076	93.617	72.519	0.369624
cpPb-172078	96.8085	63.909	0.100724
cpPb-172079	97.8723	78.7433	0.173155
cpPb-172082	100	84.948	0.100724
cpPb-172083	98.9362	65.954	0.119511
cpPb-172084	100	57.8515	0.0416478
cpPb-172086	100	73.166	0.100724
cpPb-172088	100	95.0015	0.268221
cpPb-172089	98.9362	79.213	0.119511
cpPb-172092	100	79.2985	0.137845
cpPb-172093	93.617	79.4627	0.477365
cpPb-172094	100	90.25	0.0617927
cpPb-172095	100	52.667	0.0416478
cpPb-172096	100	71.9575	0.137845
cpPb-172097	100	87.618	0.100724
cpPb-172099	89.3617	77.08	0.494341
cpPb-172100	100	86.152	0.100724
cpPb-172102	100	75.479	0.100724
cpPb-172104	100	69.001	0.0210502
cpPb-172106	98.9362	51.812	0.100724
cpPb-172108	100	56.856	0.0814848
cpPb-172111	100	70.147	0.119511
cpPb-172112	97.8723	57.969	0.100724
cpPb-172115	100	83.842	0.100724
cpPb-172117	100	93.586	0.100724
cpPb-172118	100	76.815	0.100724
cpPb-172119	100	92.449	0.100724
cpPb-172121	100	86.8985	0.155727
cpPb-172124	100	57.218	0.100724
cpPb-172126	98.9362	51.105	0.0814848
cpPb-172128	100	80.366	0.119511
cpPb-172129	100	71.505	0.0617927
cpPb-172130	94.6809	86.9455	0.268221
cpPb-172132	100	66.5365	0.100724
cpPb-172134	100	75.848	0.100724
cpPb-172135	100	89.073	0.100724
cpPb-172137	100	84.619	0.0210502
cpPb-172138	97.8723	79.62	0.206655
cpPb-172139	100	76.638	0.0210502
cpPb-172144	95.7447	72.572	0.253508
cpPb-172145	96.8085	93.7153	0.496378
cpPb-172146	98.9362	57.273	0.100724
cpPb-172147	98.9362	56.757	0.100724
cpPb-172149	100	80.852	0.100724
cpPb-172150	98.9362	84.3345	0.155727
cpPb-172152	100	92.8845	0.253508
cpPb-172153	100	93.929	0.282481
cpPb-172154	95.7447	75.4327	0.222725
cpPb-172156	100	68.793	0.0416478
cpPb-172158	96.8085	89.3407	0.5
cpPb-172159	100	87.833	0.100724
cpPb-172161	100	64.066	0.0416478
cpPb-172162	98.9362	84.653	0.0617927
cpPb-172171	98.9362	68.084	0.100724
cpPb-172174	100	94.306	0.100724
cpPb-172177	100	84.25	0.100724
cpPb-172179	100	73.327	0.119511
cpPb-172180	97.8723	73.0103	0.173155
cpPb-172182	100	72.645	0.100724
cpPb-172185	97.8723	79.387	0.282481
cpPb-172192	100	87.866	0.100724
cpPb-172194	92.5532	81.901	0.455636
cpPb-172198	100	67.612	0.100724
cpPb-172200	100	59.451	0.100724
cpPb-172201	92.5532	75.7307	0.268221
cpPb-172203	100	88.264	0.100724
cpPb-172207	95.7447	80.108	0.380263
cpPb-172208	75.5319	76.112	0.442055
cpPb-172213	98.9362	49.364	0.0814848
cpPb-172218	96.8085	77.882	0.119511
cpPb-172225	100	83.539	0.100724
cpPb-172231	100	88.68	0.100724
cpPb-172233	98.9362	59.722	0.100724
cpPb-172235	95.7447	93.897	0.173155
cpPb-172237	100	80.065	0.119511
cpPb-172238	100	88.4677	0.0617927
cpPb-172239	100	93.345	0.100724
cpPb-172252	100	75.352	0.0617927
cpPb-172257	98.9362	84.016	0.0814848
cpPb-172261	100	92.39	0.100724
cpPb-172269	98.9362	81.6493	0.206655
cpPb-172270	98.9362	56.395	0.100724
cpPb-172277	95.7447	59.768	0.100724
cpPb-172281	100	91.8845	0.155727
cpPb-172283	100	67.848	0.100724
cpPb-172286	100	52.729	0.0416478
cpPb-172289	97.8723	76.405	0.282481
cpPb-172290	100	88.838	0.418289
cpPb-172294	100	79.628	0.100724
cpPb-172296	100	71.719	0.119511
cpPb-172299	98.9362	81.514	0.119511
cpPb-172303	100	87.048	0.119511
cpPb-172304	100	92.404	0.155727
cpPb-172307	95.7447	74.0063	0.5
cpPb-172310	100	72.64	0.0617927
cpPb-172311	100	75.768	0.100724
cpPb-172314	100	79.2257	0.268221
cpPb-172316	94.6809	72.3377	0.467406
cpPb-172317	100	94.706	0.369624
cpPb-172322	100	92.691	0.100724
cpPb-172327	97.8723	82.257	0.173155
cpPb-172332	100	92.773	0.100724
cpPb-172333	96.8085	62.5523	0.119511
cpPb-172336	100	57.933	0.0210502
cpPb-172337	98.9362	77.3353	0.282481
cpPb-172339	100	73.013	0.119511
cpPb-172348	96.8085	55.094	0.0416478
cpPb-172349	95.7447	79.5783	0.334993
cpPb-172350	100	75.88	0.119511
cpPb-172355	100	78.455	0.100724
cpPb-172356	96.8085	79.9527	0.296288
cpPb-172357	97.8723	79.6833	0.309642
cpPb-172358	100	76.551	0.100724
cpPb-172363	94.6809	63.211	0.206655
cpPb-172364	98.9362	55.6	0.100724
cpPb-172375	98.9362	90.357	0.100724
cpPb-172381	98.9362	89.5855	0.137845
cpPb-172383	94.6809	73.2053	0.268221
cpPb-172384	100	86.181	0.0416478
cpPb-172387	100	96.0215	0.222725
cpPb-172389	100	74.835	0.0210502
cpPb-172392	100	53.69	0.100724
cpPb-172398	100	91.857	0.100724
cpPb-172399	100	90.642	0.100724
cpPb-172402	100	87.19	0.100724
cpPb-172405	100	62.5845	0.119511
cpPb-172406	100	71.87	0.0416478
cpPb-172409	100	86.598	0.0416478
cpPb-172410	100	85.454	0.100724
cpPb-172411	95.7447	77.5323	0.477365
cpPb-172412	100	80.505	0.100724
cpPb-172415	96.8085	68.6473	0.137845
cpPb-172416	100	56.896	0.0416478
cpPb-172808	100	61.632	0.100724
cpPb-172818	97.8723	75.19	0.119511
cpPb-172820	98.9362	74.031	0.173155
cpPb-172824	100	65.227	0.100724
cpPb-172828	100	89.976	0.100724
cpPb-172831	100	90.798	0.100724
cpPb-172832	98.9362	78.6483	0.369624
cpPb-172833	97.8723	67.707	0.155727
cpPb-172835	93.617	75.399	0.499774
cpPb-172844	100	62.9955	0.0210502
cpPb-172845	98.9362	87.617	0.253508
cpPb-172848	100	60.819	0.0617927
cpPb-172850	97.8723	52.315	0.0617927
cpPb-172852	100	77.5065	0.0814848
cpPb-172854	100	60.02	0.0416478
cpPb-172855	100	80.577	0.0617927
cpPb-172858	96.8085	73.0765	0.206655
cpPb-172859	100	85.561	0.100724
cpPb-172860	96.8085	61.206	0.155727
cpPb-172867	100	92.0895	0.322544
cpPb-172872	100	49.328	0.0416478
cpPb-172874	100	49.371	0.0210502
cpPb-172875	100	89.649	0.0814848
cpPb-172877	100	93.5975	0.155727
cpPb-172878	100	62.209	0.100724
cpPb-172879	100	87.4975	0.100724
cpPb-172881	94.6809	72.18	0.481666
cpPb-172887	100	93.7493	0.119511
cpPb-172891	100	69.5165	0.100724
cpPb-172897	96.8085	59.657	0.100724
cpPb-172899	95.7447	75.2977	0.358533
cpPb-172901	100	90.548	0.296288
cpPb-172908	98.9362	75.0877	0.0416478
cpPb-172909	97.8723	69.257	0.0814848
cpPb-172913	100	86.5465	0.0416478
cpPb-172917	100	67.6805	0.0210502
cpPb-172918	85.1064	74.0385	0.491852
cpPb-172920	92.5532	74.5557	0.253508
cpPb-172923	100	73.131	0.0617927
cpPb-172924	100	88.006	0.296288
cpPb-172925	100	68.111	0.119511
cpPb-172926	100	79.9305	0.119511
cpPb-172927	98.9362	92.1165	0.206655
cpPb-172931	98.9362	75.4173	0.155727
cpPb-172934	100	77.269	0.137845
cpPb-172938	94.6809	80.412	0.190131
cpPb-172945	100	95.751	0.309642
cpPb-172946	96.8085	69.726	0.119511
cpPb-172953	100	85.501	0.100724
cpPb-172958	96.8085	80.4425	0.369624
cpPb-172959	98.9362	75.929	0.119511
cpPb-172962	100	90.537	0.222725
cpPb-172963	95.7447	79.1077	0.253508
cpPb-172966	100	84.1877	0.334993
cpPb-172969	97.8723	87.2353	0.477365
cpPb-172971	100	57.782	0.100724
cpPb-172972	100	85.582	0.100724
cpPb-172974	100	73.372	0.0416478
cpPb-172977	97.8723	73.463	0.0814848
cpPb-172978	100	79.723	0.100724
cpPb-172979	98.9362	80.8177	0.190131
cpPb-172981	94.6809	83.5033	0.282481
cpPb-172985	100	92.755	0.100724
cpPb-172987	100	64.488	0.100724
cpPb-172992	98.9362	64.654	0.119511
cpPb-172993	98.9362	55.041	0.0617927
cpPb-172994	96.8085	72.4097	0.155727
cpPb-172996	98.9362	92.9255	0.309642
cpPb-172998	97.8723	71.881	0.206655
cpPb-173012	100	86.168	0.100724
cpPb-173017	95.7447	85.393	0.173155
cpPb-173019	100	76.842	0.100724
cpPb-173028	97.8723	67.347	0.0617927
cpPb-173030	97.8723	76.9475	0.173155
cpPb-173031	100	64.58	0.0617927
cpPb-173034	100	95.918	0.190131
cpPb-173035	100	72.997	0.0210502
cpPb-173036	100	87.056	0.100724
cpPb-173037	100	78.8595	0.119511
cpPb-173040	91.4894	78.4883	0.491852
cpPb-173041	100	61.273	0.100724
cpPb-173043	100	58.895	0.0416478
cpPb-173044	97.8723	95.557	0.455636
cpPb-173046	100	82.621	0.100724
cpPb-173047	97.8723	82.6485	0.155727
cpPb-173050	100	63.7285	0.100724
cpPb-173051	100	80.568	0.100724
cpPb-173053	100	79.878	0.100724
cpPb-173055	97.8723	79.9813	0.268221
cpPb-173059	95.7447	73.2537	0.296288
cpPb-173060	96.8085	88.263	0.155727
cpPb-173061	95.7447	85.0077	0.282481
cpPb-173062	100	93.1215	0.322544
cpPb-173064	97.8723	81.1597	0.34699
cpPb-173065	100	96.3387	0.282481
cpPb-173066	100	88.466	0.100724
cpPb-173067	100	94.528	0.100724
cpPb-173068	100	82.646	0.119511
cpPb-173069	100	59.6	0.100724
cpPb-173071	100	76.131	0.100724
cpPb-173074	98.9362	90.809	0.119511
cpPb-173077	100	67.718	0.0416478
cpPb-173084	92.5532	76.4147	0.472612
cpPb-173087	92.5532	84.7413	0.477365
cpPb-173088	98.9362	66.765	0.0416478
cpPb-173089	98.9362	83.4923	0.296288
cpPb-173090	95.7447	74.3827	0.296288
cpPb-173092	100	81.596	0.0210502
cpPb-173094	98.9362	74.566	0.0617927
cpPb-173095	95.7447	84.7417	0.369624
cpPb-173098	98.9362	58.825	0.0416478
cpPb-173103	98.9362	67.769	0.0814848
cpPb-173104	100	77.5905	0.0416478
cpPb-173106	100	61.9835	0.0210502
cpPb-173107	100	54.958	0.0210502
cpPb-173109	100	80.519	0.119511
cpPb-173115	98.9362	66.69	0.100724
cpPb-173116	92.5532	75.6075	0.296288
cpPb-173119	100	64.74	0.100724
cpPb-173121	100	63.244	0.0416478
cpPb-173122	100	61.183	0.0416478
cpPb-173125	100	74.49	0.100724
cpPb-173128	97.8723	79.4657	0.499774
cpPb-173129	96.8085	65.581	0.100724
cpPb-173130	96.8085	77.9833	0.282481
cpPb-173133	100	79.894	0.119511
cpPb-173135	96.8085	85.1223	0.5
cpPb-173138	95.7447	85.015	0.497963
cpPb-173140	98.9362	95.541	0.206655
cpPb-173147	100	86.29	0.100724
cpPb-173148	100	64.756	0.100724
cpPb-173149	100	75.038	0.100724
cpPb-173150	94.6809	91.521	0.190131
cpPb-173158	93.617	77.657	0.496378
cpPb-173162	100	87.242	0.100724
cpPb-173163	100	95.522	0.238343
cpPb-173166	98.9362	78.1655	0.0416478
cpPb-173170	100	88.4615	0.100724
cpPb-173172	94.6809	47.755	0.119511
cpPb-173174	100	72.1325	0.0210502
cpPb-173175	98.9362	50.959	0.0617927
cpPb-173176	95.7447	83.136	0.119511
cpPb-173177	100	86.12	0.100724
cpPb-173178	93.617	77.7167	0.485514
cpPb-173179	95.7447	92.245	0.173155
cpPb-173180	96.8085	72.888	0.390448
cpPb-173184	100	82.937	0.100724
cpPb-173190	98.9362	65.015	0.0617927
cpPb-173192	100	93.9335	0.253508
cpPb-173196	98.9362	57.588	0.100724
cpPb-173206	98.9362	65.498	0.0617927
cpPb-173208	100	59.389	0.100724
cpPb-173210	100	81.5155	0.238343
cpPb-173215	100	79.957	0.100724
cpPb-173218	100	69.261	0.0210502
cpPb-173219	98.9362	72.279	0.0416478
cpPb-173220	97.8723	81.1537	0.238343
cpPb-173227	100	91.847	0.100724
cpPb-173234	98.9362	59.38	0.0617927
cpPb-173240	100	91.759	0.100724
cpPb-173242	100	79.688	0.100724
cpPb-173245	100	89.46	0.100724
cpPb-173246	98.9362	89.361	0.0814848
cpPb-173249	97.8723	77.0847	0.268221
cpPb-173250	100	86.194	0.100724
cpPb-173254	100	95.082	0.222725
cpPb-173258	100	56.954	0.100724
cpPb-173262	100	78.115	0.119511
cpPb-173270	98.9362	79.289	0.0617927
cpPb-173271	98.9362	81.137	0.0617927
cpPb-173272	100	88.182	0.100724
cpPb-173273	100	82.3445	0.0617927
cpPb-173276	100	58.522	0.100724
cpPb-173278	100	67.934	0.100724
cpPb-173281	100	58.164	0.100724
cpPb-173288	100	76.106	0.0617927
cpPb-173295	100	88.476	0.100724
cpPb-173296	100	63.016	0.100724
cpPb-173299	94.6809	81.2007	0.434586
cpPb-173305	100	90.481	0.100724
cpPb-173307	100	91.959	0.100724
cpPb-173319	100	61.519	0.0617927
cpPb-173326	100	50.406	0.0416478
cpPb-173328	89.3617	75.5383	0.494341
cpPb-173334	98.9362	84.0037	0.488909
cpPb-173339	100	94.266	0.296288
cpPb-173342	100	68.2395	0.155727
cpPb-173346	70.2128	75.624	0.442055
cpPb-173348	98.9362	71.0407	0.119511
cpPb-173351	100	86.849	0.100724
cpPb-173356	92.5532	57.458	0.222725
cpPb-173357	100	83.253	0.100724
cpPb-173360	100	66.283	0.100724
cpPb-173361	98.9362	58.763	0.100724
cpPb-173377	98.9362	85.1995	0.155727
cpPb-173380	96.8085	78.7877	0.282481
cpPb-173390	100	94.1465	0.119511
cpPb-173398	100	61.815	0.0210502
cpPb-173406	98.9362	79.213	0.0617927
cpPb-173412	100	62.494	0.0416478
cpPb-173420	98.9362	57.058	0.100724
cpPb-173423	100	84.877	0.119511
cpPb-173425	98.9362	58.541	0.100724
cpPb-173426	100	54.074	0.0416478
cpPb-173428	100	57.386	0.0416478
cpPb-173430	100	67.678	0.0814848
cpPb-173434	100	76.868	0.0617927
cpPb-173435	95.7447	87.342	0.380263
cpPb-173437	95.7447	66.3205	0.100724
cpPb-173438	100	65.613	0.100724
cpPb-173442	98.9362	71.902	0.0617927
cpPb-173444	97.8723	77.2033	0.296288
cpPb-173446	94.6809	51.747	0.0210502
cpPb-173447	100	73.2505	0.0416478
cpPb-173453	98.9362	72.8585	0.0814848
cpPb-173454	96.8085	62.3855	0.0416478
cpPb-173460	100	70.393	0.100724
cpPb-173461	100	93.74	0.100724
cpPb-173466	100	66.5405	0.0210502
cpPb-173468	100	92.163	0.100724
cpPb-173481	100	55.639	0.100724
cpPb-173483	100	51.0875	0.0210502
cpPb-173487	100	61.432	0.0210502
cpPb-173489	100	71.389	0.100724
cpPb-173492	94.6809	90.5233	0.497963
cpPb-173495	100	63.802	0.100724
cpPb-173498	100	85.715	0.100724
cpPb-173500	100	93.094	0.100724
cpPb-173501	100	54.164	0.100724
cpPb-173505	98.9362	57.8285	0.119511
cpPb-173506	98.9362	68.6363	0.0617927
cpPb-173509	95.7447	84.909	0.497963
cpPb-173510	100	61.77	0.0210502
cpPb-173511	95.7447	77.2503	0.296288
cpPb-173513	97.8723	82.545	0.100724
cpPb-173525	100	58.654	0.0416478
cpPb-173530	98.9362	65.768	0.0814848
cpPb-173532	100	66.1815	0.0210502
cpPb-173536	100	60.914	0.0210502
cpPb-173537	100	56.3405	0.0210502
cpPb-173541	100	95.4275	0.296288
cpPb-173543	100	67.95	0.0416478
cpPb-173545	100	80.126	0.0617927
cpPb-173548	95.7447	72.3537	0.334993
cpPb-173551	100	61.595	0.100724
cpPb-173553	100	93.271	0.100724
cpPb-173554	100	76.38	0.100724
cpPb-173556	100	79.651	0.100724
cpPb-173557	100	57.508	0.100724
cpPb-173559	100	95.261	0.100724
cpPb-173560	100	65.969	0.100724
cpPb-173562	100	81.286	0.100724
cpPb-173563	100	76.281	0.0617927
cpPb-322634	100	77.5315	0.100724
cpPb-322638	100	52.627	0.0416478
cpPb-322639	100	54.698	0.119511
cpPb-322640	100	67.956	0.0617927
cpPb-322646	98.9362	58.884	0.119511
cpPb-322648	100	70.599	0.100724
cpPb-322649	100	50.882	0.0210502
cpPb-322652	97.8723	86.3913	0.253508
cpPb-322660	100	62.336	0.100724
cpPb-322662	100	59.916	0.0416478
cpPb-322664	85.1064	74.638	0.472612
cpPb-322666	100	59.723	0.100724
cpPb-322669	98.9362	57.121	0.100724
cpPb-322683	98.9362	54.658	0.100724
cpPb-322684	96.8085	79.5107	0.173155
cpPb-322685	100	79.831	0.0617927
cpPb-322686	100	61.949	0.0617927
cpPb-322687	98.9362	92.4285	0.296288
cpPb-322688	94.6809	77.8807	0.253508
cpPb-322691	100	67.904	0.100724
cpPb-322696	98.9362	50.199	0.0416478
cpPb-322697	100	51.554	0.0416478
cpPb-322702	97.8723	83.6375	0.155727
cpPb-322704	100	52.794	0.100724
cpPb-322707	100	78.524	0.100724
cpPb-322708	79.7872	55.991	0.34699
cpPb-322711	98.9362	73.4033	0.253508
cpPb-322712	97.8723	79.1743	0.358533
cpPb-322716	95.7447	93.006	0.309642
cpPb-322718	98.9362	55.857	0.100724
cpPb-322722	100	69.433	0.0617927
cpPb-322724	100	58.9935	0.0210502
cpPb-322726	94.6809	50.55	0.119511
cpPb-322727	96.8085	70.493	0.155727
cpPb-322728	100	87.753	0.100724
cpPb-322730	100	80.927	0.0416478
cpPb-322734	96.8085	75.3743	0.238343
cpPb-322740	98.9362	70.243	0.119511
cpPb-322743	100	82.26	0.100724
cpPb-322752	100	72.652	0.0617927
cpPb-322753	100	79.6355	0.119511
cpPb-322757	100	52.279	0.0416478
cpPb-322763	100	88.402	0.100724
cpPb-322767	100	73.89	0.100724
cpPb-322774	93.617	75.3287	0.481666
cpPb-322775	97.8723	74.412	0.206655
cpPb-322776	89.3617	72.7087	0.358533
cpPb-322779	97.8723	72.4153	0.206655
cpPb-322789	100	75.609	0.100724
cpPb-322792	100	80.5405	0.119511
cpPb-322797	100	70.452	0.100724
cpPb-322804	98.9362	92.611	0.309642
cpPb-322806	91.4894	83.576	0.485514
cpPb-322808	100	53.447	0.100724
cpPb-322813	100	46.79	0.0210502
cpPb-322815	94.6809	49.769	0.119511
cpPb-322816	98.9362	59.044	0.119511
cpPb-322818	100	51.3285	0.0210502
cpPb-322823	100	69.635	0.100724
cpPb-322824	95.7447	72.409	0.137845
cpPb-322828	100	69.791	0.0617927
cpPb-322832	100	75.385	0.0210502
cpPb-322833	100	68.752	0.0210502
cpPb-322835	100	80.713	0.100724
cpPb-322836	100	69.246	0.0814848
cpPb-322840	100	60.435	0.0210502
cpPb-322843	100	74.808	0.100724
cpPb-322846	100	56.726	0.100724
cpPb-322853	100	75.5685	0.0617927
cpPb-322856	96.8085	79.9163	0.496378
cpPb-322860	97.8723	77.576	0.100724
cpPb-322863	97.8723	65.958	0.137845
cpPb-322864	100	64.148	0.0617927
cpPb-322865	100	63.6155	0.119511
cpPb-322871	100	61.946	0.100724
cpPb-322873	100	62.8305	0.119511
cpPb-322876	97.8723	64.657	0.137845
cpPb-322878	100	54.055	0.0416478
cpPb-322891	100	72.159	0.100724
cpPb-322896	98.9362	54.925	0.100724
cpPb-322897	98.9362	80.8657	0.222725
cpPb-322911	98.9362	58.581	0.137845
cpPb-322913	98.9362	67.1885	0.206655
cpPb-322914	100	54.925	0.100724
cpPb-322916	96.8085	68.261	0.155727
cpPb-322918	100	78.7925	0.0617927
cpPb-322919	92.5532	74.2373	0.369624
cpPb-322920	100	64.309	0.0416478
cpPb-322921	98.9362	93.1033	0.369624
cpPb-322922	100	57.1	0.100724
cpPb-322923	100	81.394	0.100724
cpPb-322924	100	62.436	0.100724
cpPb-322925	100	73.232	0.100724
cpPb-322934	98.9362	82.8545	0.155727
cpPb-322938	100	60.912	0.0416478
cpPb-322942	97.8723	60.49	0.137845
cpPb-322945	100	58.718	0.100724
cpPb-322948	96.8085	91.4257	0.426664
cpPb-322949	100	69.908	0.0617927
cpPb-322950	100	72.315	0.0617927
cpPb-322952	100	73.7365	0.0416478
cpPb-322954	97.8723	77.228	0.190131
cpPb-322957	98.9362	66.615	0.137845
cpPb-322960	96.8085	73.088	0.238343
cpPb-322961	100	89.55	0.100724
cpPb-322962	100	73.18	0.0617927
cpPb-322970	100	62.643	0.100724
cpPb-322974	100	71.217	0.100724
cpPb-322975	98.9362	92.3907	0.334993
cpPb-322978	100	67.044	0.100724
cpPb-322979	100	60.26	0.0210502
cpPb-322981	100	69.272	0.0814848
cpPb-322982	100	86.276	0.100724
cpPb-322989	100	80.017	0.100724
cpPb-322993	100	63.182	0.100724
cpPb-322994	100	87.5185	0.296288
cpPb-322999	98.9362	84.7415	0.206655
cpPb-323000	96.8085	93.2915	0.322544
cpPb-323004	100	67.673	0.100724
cpPb-323008	98.9362	71.189	0.155727
cpPb-323009	98.9362	64.76	0.119511
cpPb-323011	100	55.6825	0.0617927
cpPb-323012	98.9362	57.536	0.100724
cpPb-323423	100	61.731	0.0210502
cpPb-323440	100	68.267	0.0617927
cpPb-323455	100	53.406	0.0416478
cpPb-323466	91.4894	91.3395	0.190131
cpPb-323467	98.9362	87.9845	0.282481
cpPb-323478	100	60.238	0.100724
cpPb-323495	98.9362	66.212	0.119511
cpPb-323497	100	74.588	0.100724
cpPb-323502	98.9362	69.0725	0.119511
cpPb-323506	97.8723	90.707	0.282481
cpPb-323510	100	52.685	0.0210502
cpPb-323512	97.8723	58.934	0.119511
cpPb-323520	100	71.9775	0.0617927
cpPb-323550	100	57.667	0.119511
cpPb-323580	98.9362	65.209	0.100724
cpPb-323581	98.9362	60.704	0.119511
cpPb-323599	97.8723	54.005	0.137845
cpPb-323618	100	51.7665	0.0617927
cpPb-323620	100	60.771	0.100724
cpPb-323651	98.9362	61.5145	0.0416478
cpPb-323659	98.9362	70.346	0.119511
cpPb-323689	100	71.922	0.0617927
cpPb-323693	96.8085	54.696	0.119511
cpPb-323694	100	61.416	0.119511
cpPb-323729	100	77.595	0.100724
cpPb-323751	100	53.5335	0.0210502
cpPb-323752	98.9362	69.525	0.0814848
cpPb-323754	98.9362	53.605	0.0416478
cpPb-323785	97.8723	57.353	0.100724
cpPb-323786	97.8723	83.2113	0.296288
cpPb-323788	97.8723	76.0805	0.206655
cpPb-323802	100	59.406	0.100724
cpPb-323804	98.9362	63.5625	0.137845
cpPb-323812	100	57.344	0.0416478
cpPb-323819	100	78.862	0.100724
cpPb-323824	100	70.602	0.100724
cpPb-323826	97.8723	62.131	0.100724
cpPb-323834	97.8723	56.628	0.100724
cpPb-323835	98.9362	53.097	0.119511
cpPb-323843	98.9362	55.53	0.0617927
cpPb-323847	100	66.406	0.100724
cpPb-323849	100	46.561	0.0416478
cpPb-323863	100	71.277	0.100724
cpPb-323866	100	70.146	0.100724
cpPb-323871	94.6809	47.113	0.119511
cpPb-323874	100	67.443	0.100724
cpPb-323878	98.9362	82.4927	0.296288
cpPb-323879	100	81.612	0.119511
cpPb-323880	100	90.1095	0.155727
cpPb-323899	100	82.222	0.100724
cpPb-323904	100	91.6755	0.296288
cpPb-323906	98.9362	61.756	0.0617927
cpPb-323915	98.9362	68.391	0.100724
cpPb-323924	100	78.545	0.100724
cpPb-323927	100	73.924	0.100724
cpPb-323945	100	76.0025	0.0210502
cpPb-323952	100	51.804	0.0210502
cpPb-323953	100	82.099	0.0416478
cpPb-323969	100	58.815	0.0617927
cpPb-323970	100	83.714	0.119511
cpPb-323978	98.9362	70.281	0.137845
cpPb-323980	100	78.3805	0.100724
cpPb-323982	97.8723	58.942	0.100724
cpPb-323988	100	74.8555	0.137845
cpPb-323989	100	75.373	0.119511
cpPb-323992	100	77.7285	0.137845
cpPb-323996	98.9362	64.735	0.0416478
cpPb-324000	100	84.9765	0.137845
cpPb-324007	100	72.679	0.119511
cpPb-324008	95.7447	76.44	0.100724
cpPb-324010	97.8723	73.312	0.155727
cpPb-324011	100	79.569	0.100724
cpPb-324016	97.8723	53.6785	0.0416478
cpPb-324026	96.8085	60.595	0.155727
cpPb-324028	100	44.991	0.0210502
cpPb-324030	98.9362	65.267	0.100724
cpPb-324038	97.8723	88.882	0.499095
cpPb-324041	100	62.081	0.0416478
cpPb-324051	97.8723	86.9615	0.238343
cpPb-324058	98.9362	75.164	0.173155
cpPb-324060	100	46.917	0.0416478
cpPb-324063	100	61.414	0.100724
cpPb-324064	100	47.086	0.0416478
cpPb-324065	100	84.0835	0.309642
cpPb-324071	100	85.901	0.100724
cpPb-324076	100	67.959	0.119511
cpPb-324077	94.6809	75.576	0.206655
cpPb-324078	94.6809	54.331	0.0416478
cpPb-324081	100	93.4125	0.296288
cpPb-324084	100	64.635	0.0814848
cpPb-324090	97.8723	70.134	0.119511
cpPb-324095	98.9362	54.86	0.100724
cpPb-324096	95.7447	77.5497	0.253508
cpPb-324099	100	66.773	0.100724
cpPb-324100	100	57.736	0.0416478
cpPb-324101	98.9362	94.9357	0.268221
cpPb-324102	97.8723	69.938	0.100724
cpPb-324108	96.8085	63.851	0.137845
cpPb-324113	100	72.858	0.100724
cpPb-324115	98.9362	79.1095	0.296288
cpPb-324123	100	61.2635	0.0210502
cpPb-324124	97.8723	62.677	0.100724
cpPb-324126	100	85.311	0.137845
cpPb-324127	100	63.4295	0.0617927
cpPb-324128	100	70.739	0.100724
cpPb-324134	95.7447	77.7455	0.155727
cpPb-324136	98.9362	70.369	0.0814848
cpPb-324139	98.9362	62.044	0.100724
cpPb-324140	96.8085	74.5097	0.309642
cpPb-324158	96.8085	86.223	0.418289
cpPb-324969	95.7447	80.7095	0.296288
cpPb-325000	92.5532	86.2203	0.499095
cpPb-325009	97.8723	71.537	0.119511
cpPb-325088	96.8085	84.0373	0.5
cpPb-325093	98.9362	86.071	0.296288
cpPb-325111	97.8723	61.504	0.100724
cpPb-325117	94.6809	59.551	0.0416478
cpPb-325167	94.6809	57.4235	0.0814848
cpPb-325175	97.8723	87.9267	0.499774
cpPb-325254	98.9362	59.491	0.119511
cpPb-325271	93.617	89.0347	0.499095
cpPb-325283	91.4894	58.513	0.0416478
cpPb-325295	96.8085	91.122	0.5
cpPb-325309	95.7447	75.604	0.253508
cpPb-325321	98.9362	82.5747	0.499095
cpPb-325324	93.617	64.572	0.100724
cpPb-325346	94.6809	52.059	0.0416478
cpPb-325393	94.6809	56.637	0.0416478
cpPb-325486	97.8723	76.116	0.296288
cpPb-325502	98.9362	82.074	0.499774
cpPb-325505	94.6809	81.331	0.499095
cpPb-325571	98.9362	84.164	0.499774
cpPb-325589	94.6809	81.6077	0.499095
cpPb-325716	93.617	74.7905	0.155727
cpPb-325731	98.9362	88.6963	0.499095
cpPb-325734	98.9362	85.4543	0.499774
cpPb-325738	94.6809	61.111	0.119511
cpPb-325743	96.8085	80.454	0.282481
cpPb-325751	97.8723	62.395	0.100724
cpPb-325753	95.7447	78.1175	0.296288
cpPb-325754	98.9362	68.101	0.119511
cpPb-325755	97.8723	90.492	0.499095
cpPb-325756	100	56.1055	0.119511
cpPb-325757	97.8723	88.5873	0.499774
cpPb-325761	91.4894	85.2105	0.497963
cpPb-325763	98.9362	82.0307	0.499774
cpPb-325766	98.9362	63.583	0.100724
cpPb-325767	98.9362	68.577	0.137845
cpPb-325769	100	89.7047	0.499095
cpPb-325773	96.8085	75.7697	0.253508
cpPb-325794	98.9362	79.996	0.296288
cpPb-325804	95.7447	77.594	0.268221
cpPb-325820	92.5532	84.357	0.499095
cpPb-325829	100	78.7865	0.100724
cpPb-325830	95.7447	68.0335	0.100724
cpPb-325832	98.9362	77.0015	0.100724
cpPb-325833	97.8723	59.22	0.155727
cpPb-325844	90.4255	60.552	0.0416478
cpPb-325849	98.9362	54.046	0.0617927
cpPb-325853	100	82.6035	0.296288
cpPb-325854	100	80.164	0.296288
cpPb-325856	96.8085	76.391	0.253508
cpPb-325865	94.6809	53.988	0.0416478
cpPb-325866	94.6809	55.916	0.0416478
cpPb-325867	94.6809	55.688	0.0416478
cpPb-325879	100	61.02	0.100724
cpPb-325884	98.9362	82.156	0.137845
cpPb-325890	100	67.435	0.119511
cpPb-325896	98.9362	75.528	0.100724
cpPb-325898	97.8723	72.463	0.100724
cpPb-325903	96.8085	72.171	0.137845
cpPb-325904	95.7447	84.842	0.296288
cpPb-325905	92.5532	55.831	0.0416478
cpPb-325912	95.7447	65.1395	0.100724
cpPb-325925	98.9362	78.261	0.0617927
cpPb-325927	100	45.554	0.0416478
cpPb-325928	94.6809	55.827	0.0416478
cpPb-325930	100	78.7215	0.296288
cpPb-325932	100	92.2713	0.499095
cpPb-325938	100	49.672	0.0210502
cpPb-325940	97.8723	82.8347	0.499774
cpPb-325949	98.9362	61.651	0.100724
cpPb-325957	100	74.0465	0.268221
cpPb-325962	100	70.4013	0.0416478
cpPb-325969	98.9362	76.3855	0.296288
cpPb-325993	100	63.819	0.119511
cpPb-325995	100	50.763	0.0416478
cpPb-325997	98.9362	78.776	0.296288
cpPb-325998	97.8723	65.646	0.100724
cpPb-326002	98.9362	62.8985	0.0416478
cpPb-326006	98.9362	85.189	0.268221
cpPb-326014	98.9362	75.213	0.173155
cpPb-326019	95.7447	78.323	0.296288
cpPb-326025	93.617	57.953	0.0416478
cpPb-326030	98.9362	91.8693	0.499095
cpPb-326033	92.5532	75.6693	0.485514
cpPb-326043	95.7447	76.572	0.499095
cpPb-326050	97.8723	61.832	0.119511
cpPb-326053	97.8723	84.2977	0.496378
cpPb-326056	98.9362	58.2555	0.0416478
cpPb-326057	95.7447	61.34	0.100724
cpPb-326059	94.6809	82.208	0.334993
cpPb-326070	93.617	79.214	0.296288
cpPb-326078	97.8723	84.1867	0.499774
cpPb-326100	100	83.9545	0.268221
cpPb-326105	100	55.401	0.100724
cpPb-326122	97.8723	81.13	0.100724
cpPb-326145	96.8085	77.2025	0.253508
cpPb-326176	97.8723	88.1237	0.499774
cpPb-326187	97.8723	64.3105	0.0416478
cpPb-326225	100	73.8465	0.296288
cpPb-326292	97.8723	81.2263	0.499774
cpPb-326298	98.9362	74.599	0.282481
cpPb-326300	97.8723	75.8995	0.309642
cpPb-326312	94.6809	50.847	0.0416478
cpPb-326320	97.8723	83.0787	0.499095
cpPb-326339	96.8085	79.13	0.499774
cpPb-326380	95.7447	74.523	0.442055
cpPb-326436	98.9362	68.897	0.100724
cpPb-326460	96.8085	79.483	0.309642
cpPb-326493	96.8085	90.168	0.5
cpPb-326497	98.9362	82.2247	0.5
cpPb-326520	96.8085	78.7785	0.222725
cpPb-326528	95.7447	76.633	0.296288
cpPb-326537	92.5532	77.1425	0.499095
cpPb-326576	96.8085	84.4967	0.499774
cpPb-326587	98.9362	76.532	0.100724
cpPb-326598	94.6809	55.432	0.0416478
cpPb-326651	95.7447	58.412	0.0814848
cpPb-326653	96.8085	87.8623	0.499774
cpPb-326663	96.8085	50.404	0.0617927
cpPb-326716	90.4255	74.087	0.253508
cpPb-327632	98.9362	59.725	0.119511
cpPb-327650	96.8085	53.7895	0.119511
cpPb-327663	100	75.982	0.296288
cpPb-327672	100	89.2053	0.499095
cpPb-327676	98.9362	61.5715	0.0416478
cpPb-327679	100	64.192	0.100724
cpPb-327682	96.8085	63.8275	0.100724
cpPb-327701	93.617	75.0465	0.268221
cpPb-327710	100	63.478	0.0617927
cpPb-327711	100	53.194	0.0416478
cpPb-327714	97.8723	75.295	0.296288
cpPb-327716	93.617	75.316	0.282481
cpPb-327719	100	57.642	0.0416478
cpPb-327724	97.8723	62.554	0.119511
cpPb-327725	97.8723	77.8835	0.296288
cpPb-327731	94.6809	56.834	0.0416478
cpPb-327735	100	61.691	0.100724
cpPb-327743	100	77.444	0.296288
cpPb-327745	100	82.4615	0.309642
cpPb-327752	96.8085	74.887	0.206655
cpPb-327771	93.617	51.993	0.0416478
cpPb-327781	97.8723	80.9397	0.499774
cpPb-327783	100	61.507	0.0617927
cpPb-327795	94.6809	61.123	0.0416478
cpPb-327797	97.8723	87.8697	0.499095
cpPb-327798	95.7447	73.3945	0.173155
cpPb-327801	100	59.672	0.137845
cpPb-327805	97.8723	82.0375	0.268221
cpPb-327807	98.9362	79.3895	0.296288
cpPb-327819	100	68.2345	0.0617927
cpPb-327821	95.7447	85.0677	0.499774
cpPb-327824	98.9362	60.6715	0.119511
cpPb-327825	97.8723	75.4035	0.322544
cpPb-327826	98.9362	82.0153	0.499774
cpPb-327828	100	79.046	0.296288
cpPb-327831	96.8085	66.8325	0.119511
cpPb-327835	93.617	53.574	0.0416478
cpPb-327838	97.8723	73.235	0.100724
cpPb-327841	93.617	76.523	0.409461
cpPb-327843	97.8723	82.8405	0.322544
cpPb-327852	96.8085	78.9995	0.296288
cpPb-327853	100	62.9445	0.100724
cpPb-327858	93.617	58.005	0.0617927
cpPb-327869	97.8723	88.8837	0.499095
cpPb-327871	100	74.996	0.119511
cpPb-327880	97.8723	89.5317	0.499095
cpPb-327883	97.8723	72.6525	0.119511
cpPb-327896	98.9362	55.3665	0.0416478
cpPb-327897	98.9362	70.804	0.100724
cpPb-327902	96.8085	76.1415	0.190131
cpPb-327904	97.8723	62.625	0.155727
cpPb-327905	96.8085	87.0547	0.499095
cpPb-327908	98.9362	54.16	0.0814848
cpPb-327916	98.9362	52.8935	0.119511
cpPb-327918	100	56.952	0.0617927
cpPb-327919	100	81.112	0.100724
cpPb-327930	86.1702	56.515	0.0416478
cpPb-327931	98.9362	76.95	0.282481
cpPb-327935	100	59.11	0.119511
cpPb-327959	94.6809	74.977	0.282481
cpPb-327962	97.8723	86.2117	0.499774
cpPb-349894	100	83.557	0.100724
cpPb-349896	100	55.482	0.100724
cpPb-349899	97.8723	94.0553	0.282481
cpPb-349904	100	82.619	0.0416478
cpPb-349905	98.9362	54.584	0.119511
cpPb-349906	100	83.189	0.0617927
cpPb-349907	100	77.8335	0.119511
cpPb-349909	98.9362	53.042	0.100724
cpPb-349910	97.8723	52.95	0.0814848
cpPb-349913	92.5532	79.096	0.494341
cpPb-349916	100	83.5715	0.0210502
cpPb-349919	90.4255	82.2745	0.222725
cpPb-349921	100	76.2995	0.0416478
cpPb-349922	96.8085	83.6097	0.494341
cpPb-349924	97.8723	57.785	0.119511
cpPb-349926	91.4894	75.097	0.434586
cpPb-349927	95.7447	86.8303	0.467406
cpPb-349928	100	68.907	0.0416478
cpPb-349930	100	74.159	0.0416478
cpPb-349931	98.9362	82.103	0.137845
cpPb-349934	100	70.3117	0.137845
cpPb-349935	100	87.0465	0.119511
cpPb-349938	100	83.456	0.100724
cpPb-349940	96.8085	79.3613	0.499774
cpPb-349941	97.8723	72.8207	0.238343
cpPb-349943	96.8085	75.6983	0.222725
cpPb-349944	94.6809	78.4397	0.282481
cpPb-349945	100	65.182	0.100724
cpPb-349947	97.8723	81.559	0.334993
cpPb-349954	97.8723	54.266	0.100724
cpPb-349955	100	78.9135	0.137845
cpPb-349956	100	69.572	0.0814848
cpPb-349957	100	80.28	0.100724
cpPb-349959	100	72.5367	0.155727
cpPb-349963	100	80.242	0.119511
cpPb-349964	98.9362	58.33	0.100724
cpPb-349968	92.5532	72.355	0.253508
cpPb-349969	98.9362	55.418	0.0416478
cpPb-349972	98.9362	72.418	0.119511
cpPb-349973	100	73.7737	0.206655
cpPb-349975	97.8723	85.946	0.137845
cpPb-349977	100	69.4	0.100724
cpPb-349981	100	59.897	0.0416478
cpPb-349985	96.8085	72.2417	0.190131
cpPb-349986	92.5532	77.5617	0.496378
cpPb-349996	100	85.658	0.100724
cpPb-349997	95.7447	81.11	0.358533
cpPb-349998	97.8723	57.867	0.100724
cpPb-349999	96.8085	79.609	0.282481
cpPb-350002	100	85.29	0.100724
cpPb-350003	100	77.0645	0.119511
cpPb-350006	100	96.4655	0.309642
cpPb-350008	98.9362	78.386	0.137845
cpPb-350011	100	64.203	0.0416478
cpPb-350013	100	80.0305	0.119511
cpPb-350015	98.9362	78.4683	0.282481
cpPb-350016	96.8085	72.1593	0.155727
cpPb-350018	98.9362	91.932	0.309642
cpPb-350021	93.617	78.02	0.222725
cpPb-350023	100	58.271	0.0416478
cpPb-350024	100	64.695	0.0617927
cpPb-350029	97.8723	80.0063	0.481666
cpPb-350030	97.8723	82.8015	0.238343
cpPb-350032	97.8723	76.358	0.296288
cpPb-350033	98.9362	54.269	0.100724
cpPb-350034	100	81.554	0.100724
cpPb-350037	100	83.535	0.100724
cpPb-350038	98.9362	95.711	0.309642
cpPb-350039	100	89.022	0.296288
cpPb-350044	91.4894	77.1883	0.467406
cpPb-350045	100	60.533	0.100724
cpPb-350046	98.9362	57.252	0.100724
cpPb-350049	97.8723	68.423	0.155727
cpPb-350051	100	57.524	0.100724
cpPb-350052	100	53.793	0.0416478
cpPb-350054	100	68.992	0.0416478
cpPb-350064	98.9362	59.119	0.0617927
cpPb-350068	100	78.989	0.100724
cpPb-350072	95.7447	60.774	0.173155
cpPb-350074	100	87.4305	0.137845
cpPb-350075	96.8085	82.0133	0.491852
cpPb-350076	100	47.291	0.0416478
cpPb-350080	98.9362	81.118	0.137845
cpPb-350085	94.6809	47.024	0.119511
cpPb-350086	91.4894	80.916	0.496378
cpPb-350087	73.4043	72.511	0.400181
cpPb-350088	98.9362	77.7983	0.268221
cpPb-350094	100	87.782	0.100724
cpPb-350097	95.7447	80.7943	0.369624
cpPb-350098	100	77.314	0.0416478
cpPb-350099	98.9362	58.178	0.100724
cpPb-350101	100	48.993	0.0617927
cpPb-350105	100	74.461	0.119511
cpPb-350106	100	81.046	0.100724
cpPb-350107	92.5532	55.8335	0.222725
cpPb-350111	98.9362	73.817	0.222725
cpPb-350112	95.7447	73.5665	0.461747
cpPb-350113	91.4894	72.4583	0.455636
cpPb-350114	100	85.084	0.100724
cpPb-350115	100	73.211	0.100724
cpPb-350116	96.8085	83.0845	0.322544
cpPb-350118	98.9362	88.894	0.268221
cpPb-350120	98.9362	78.5165	0.137845
cpPb-350121	100	60.217	0.0210502
cpPb-350123	100	87.858	0.0617927
cpPb-350128	98.9362	91.048	0.222725
cpPb-350129	100	56.976	0.0210502
cpPb-350132	100	48.23	0.0416478
cpPb-350133	100	72.732	0.119511
cpPb-350137	100	76.714	0.0617927
cpPb-350138	100	84.911	0.100724
cpPb-350140	100	63.179	0.100724
cpPb-350141	100	84.5145	0.100724
cpPb-350143	98.9362	51.781	0.100724
cpPb-350147	97.8723	76.498	0.173155
cpPb-350148	98.9362	58.093	0.100724
cpPb-350149	93.617	94.1747	0.309642
cpPb-350150	100	73.446	0.0416478
cpPb-350152	97.8723	65.929	0.119511
cpPb-350160	97.8723	78.205	0.190131
cpPb-350162	95.7447	87.687	0.485514
cpPb-350164	98.9362	53.844	0.100724
cpPb-350166	98.9362	73.196	0.0617927
cpPb-350167	98.9362	75.844	0.100724
cpPb-350168	97.8723	84.0017	0.268221
cpPb-350170	98.9362	79.8537	0.222725
cpPb-350171	100	73.931	0.0814848
cpPb-350177	100	89.585	0.100724
cpPb-350185	100	62.802	0.0416478
cpPb-350187	100	81.6965	0.100724
cpPb-350188	100	76.8965	0.0210502
cpPb-350189	98.9362	76.494	0.0814848
cpPb-350199	100	62.6795	0.0210502
cpPb-350201	95.7447	79.2253	0.449072
cpPb-350202	100	56.202	0.0416478
cpPb-350204	100	67.388	0.119511
cpPb-350208	100	74.294	0.119511
cpPb-350210	100	51.752	0.0416478
cpPb-350211	100	80.491	0.100724
cpPb-350214	100	85.962	0.0814848
cpPb-350215	100	75.823	0.0416478
cpPb-350216	100	49.816	0.0416478
cpPb-350218	100	64.293	0.0416478
cpPb-350219	98.9362	56.059	0.100724
cpPb-350220	94.6809	76.859	0.282481
cpPb-350223	100	49.15	0.0416478
cpPb-350226	96.8085	89.15	0.34699
cpPb-350237	100	72.153	0.0416478
cpPb-350238	100	67.791	0.100724
cpPb-350239	100	57.529	0.100724
cpPb-350241	95.7447	65.352	0.100724
cpPb-350249	100	60.388	0.100724
cpPb-350251	96.8085	72.669	0.155727
cpPb-350255	100	67.671	0.100724
cpPb-350256	100	60.976	0.100724
cpPb-350263	97.8723	86.718	0.119511
cpPb-350265	98.9362	88.7545	0.222725
cpPb-350266	96.8085	68.698	0.155727
cpPb-350267	96.8085	79.37	0.173155
cpPb-350268	98.9362	73.623	0.119511
cpPb-350271	96.8085	58.687	0.137845
cpPb-350274	100	75.522	0.155727
cpPb-350279	96.8085	73.91	0.155727
cpPb-350280	100	53.933	0.100724
cpPb-350281	100	83.963	0.100724
cpPb-350283	97.8723	70.941	0.0814848
cpPb-350289	100	72.182	0.173155
cpPb-350290	95.7447	85.1387	0.477365
cpPb-350292	98.9362	92.898	0.309642
cpPb-350294	100	84.242	0.0617927
cpPb-350295	100	79.33	0.0617927
cpPb-350296	100	62.56	0.0416478
cpPb-350297	100	61.186	0.0416478
cpPb-350299	100	86.299	0.100724
cpPb-350301	100	77.0275	0.0617927
cpPb-350304	100	83.588	0.119511
cpPb-350306	100	83.748	0.0617927
cpPb-350308	100	76.998	0.100724
cpPb-350310	97.8723	86.5987	0.477365
cpPb-350318	100	90.174	0.100724
cpPb-350319	97.8723	91.472	0.137845
cpPb-350322	100	82.07	0.100724
cpPb-350324	95.7447	76.0087	0.334993
cpPb-350326	100	78.1047	0.155727
cpPb-350329	98.9362	86.0707	0.206655
cpPb-350330	100	64.253	0.0617927
cpPb-350332	98.9362	61.836	0.100724
cpPb-350337	97.8723	80.67	0.137845
cpPb-350338	100	74.506	0.100724
cpPb-350340	100	90.553	0.100724
cpPb-350342	98.9362	74.701	0.173155
cpPb-350344	98.9362	67.105	0.0416478
cpPb-350345	100	55.451	0.0416478
cpPb-350347	100	58.282	0.0416478
cpPb-350348	96.8085	79.0993	0.455636
cpPb-350353	100	88.218	0.100724
cpPb-350357	98.9362	75.341	0.119511
cpPb-350364	100	73.785	0.173155
cpPb-350366	100	74.1465	0.0210502
cpPb-350375	100	52.704	0.100724
cpPb-350376	93.617	79.8203	0.461747
cpPb-350377	100	91.403	0.100724
cpPb-350383	100	83.575	0.100724
cpPb-350385	96.8085	72.3497	0.222725
cpPb-350386	100	83.17	0.119511
cpPb-350387	100	86.08	0.100724
cpPb-350388	100	92.3315	0.173155
cpPb-350390	100	68.447	0.100724
cpPb-350391	95.7447	86.5773	0.488909
cpPb-350392	100	91.738	0.173155
cpPb-350393	100	91.265	0.100724
cpPb-350394	100	76.493	0.100724
cpPb-350395	100	59.08	0.100724
cpPb-350396	96.8085	65.149	0.173155
cpPb-350401	100	74.971	0.100724
cpPb-350404	100	88.303	0.119511
cpPb-350416	97.8723	75.1087	0.206655
cpPb-350417	90.4255	80.477	0.418289
cpPb-350418	100	83.749	0.0814848
cpPb-350421	88.2979	78.1475	0.499774
cpPb-350423	100	55.221	0.100724
cpPb-350425	100	66.366	0.100724
cpPb-350427	98.9362	55.787	0.100724
cpPb-350431	97.8723	60.87	0.0814848
cpPb-350432	96.8085	77.2855	0.173155
cpPb-350435	96.8085	83.2557	0.496378
cpPb-350436	98.9362	88.3453	0.491852
cpPb-350437	98.9362	58.381	0.100724
cpPb-350438	100	68.578	0.0416478
cpPb-350446	98.9362	56.801	0.100724
cpPb-350447	100	55.554	0.0416478
cpPb-350449	97.8723	87.599	0.238343
cpPb-350450	100	77.162	0.100724
cpPb-350452	100	78.29	0.0617927
cpPb-350453	100	77.021	0.100724
cpPb-350460	100	71.748	0.0416478
cpPb-350462	94.6809	75.036	0.282481
cpPb-350466	98.9362	88.404	0.119511
cpPb-350467	97.8723	77.696	0.190131
cpPb-350469	98.9362	52.413	0.0416478
cpPb-350474	100	92.324	0.100724
cpPb-350477	95.7447	82.4045	0.322544
cpPb-350478	100	58.61	0.100724
cpPb-350482	100	71.435	0.100724
cpPb-350483	100	73.456	0.0210502
cpPb-350485	100	86.344	0.100724
cpPb-350486	100	84.056	0.0617927
cpPb-350487	100	80.99	0.100724
cpPb-350488	100	87.76	0.0814848
cpPb-350489	92.5532	77.373	0.494341
cpPb-350493	95.7447	86.0975	0.309642
cpPb-350494	100	81.299	0.100724
cpPb-350496	100	81.488	0.119511
cpPb-350498	95.7447	83.376	0.322544
cpPb-350501	100	83.443	0.0617927
cpPb-350503	100	72.3097	0.0210502
cpPb-350508	100	86.056	0.0617927
cpPb-350509	98.9362	93.4415	0.253508
cpPb-350510	95.7447	85.47	0.494341
cpPb-350515	100	86.11	0.100724
cpPb-350520	100	73.418	0.0617927
cpPb-350523	100	67.1417	0.0210502
cpPb-350524	95.7447	77.5577	0.485514
cpPb-350526	98.9362	55.901	0.100724
cpPb-350530	100	58.92	0.0210502
cpPb-350532	100	69.342	0.119511
cpPb-350534	97.8723	77.7353	0.282481
cpPb-350540	100	60.3515	0.0210502
cpPb-350541	96.8085	80.2465	0.322544
cpPb-350545	100	58.765	0.100724
cpPb-350549	96.8085	81.035	0.449072
cpPb-350551	100	89.626	0.100724
cpPb-350553	98.9362	92.878	0.34699
cpPb-350554	97.8723	83.8717	0.34699
cpPb-350556	93.617	80.8135	0.173155
cpPb-350559	98.9362	69.197	0.100724
cpPb-350560	100	87.7	0.0814848
cpPb-350562	100	68.3025	0.0210502
cpPb-350563	100	76.527	0.119511
cpPb-350564	98.9362	65.352	0.119511
cpPb-350565	100	78.436	0.100724
cpPb-350566	93.617	59.38	0.206655
cpPb-350572	100	63.86	0.0617927
cpPb-350573	100	82.785	0.0814848
cpPb-350578	100	86.858	0.0617927
cpPb-350581	100	84.519	0.0814848
cpPb-350583	91.4894	74.5547	0.472612
cpPb-350584	100	93.959	0.206655
cpPb-350588	98.9362	73.8203	0.173155
cpPb-350590	100	69.223	0.0617927
cpPb-350592	100	49.576	0.0617927
cpPb-350593	100	65.159	0.100724
cpPb-350595	100	85.007	0.137845
cpPb-350597	100	80.632	0.0814848
cpPb-350598	100	79.947	0.100724
cpPb-350599	98.9362	84.318	0.253508
cpPb-350602	98.9362	87.436	0.206655
cpPb-350605	100	88.378	0.100724
cpPb-350608	100	89.104	0.100724
cpPb-350609	100	69.8485	0.0416478
cpPb-350611	100	89.446	0.100724
cpPb-350615	100	81.465	0.100724
cpPb-350618	96.8085	73.547	0.206655
cpPb-350619	97.8723	92.4245	0.137845
cpPb-350620	96.8085	76.9167	0.296288
cpPb-350621	100	88.839	0.0617927
cpPb-350622	100	72.615	0.100724
cpPb-350623	100	73.957	0.0617927
cpPb-350625	94.6809	78.2643	0.499095
cpPb-350627	96.8085	82.7477	0.334993
cpPb-350628	88.2979	77.3773	0.461747
cpPb-350632	100	74.692	0.0814848
cpPb-350636	96.8085	81.0015	0.238343
cpPb-350639	100	61.152	0.0416478
cpPb-350642	95.7447	78.691	0.34699
cpPb-350647	100	69.8835	0.0210502
cpPb-350651	98.9362	92.727	0.334993
cpPb-350653	100	61.163	0.100724
cpPb-488624	100	93.1113	0.222725
cpPb-488625	95.7447	76.8407	0.34699
cpPb-488627	93.617	81.469	0.418289
cpPb-488628	98.9362	63.999	0.0617927
cpPb-488632	95.7447	73.5227	0.334993
cpPb-488635	100	75.532	0.100724
cpPb-488637	100	86.031	0.100724
cpPb-488638	100	81.351	0.100724
cpPb-488640	100	73.958	0.0617927
cpPb-488643	97.8723	74.142	0.155727
cpPb-488644	100	71.29	0.0416478
cpPb-488646	92.5532	82.6433	0.496378
cpPb-488647	100	54.9165	0.0210502
cpPb-488649	100	79.344	0.100724
cpPb-488650	100	86.0895	0.119511
cpPb-488653	100	35.474	0.0210502
cpPb-488654	100	89.976	0.100724
cpPb-488656	97.8723	58.357	0.0814848
cpPb-488657	100	71.103	0.0416478
cpPb-488661	98.9362	74.3233	0.173155
cpPb-488663	94.6809	82.9653	0.494341
cpPb-488665	100	92.49	0.100724
cpPb-488666	96.8085	69.7287	0.137845
cpPb-488668	100	76.705	0.137845
cpPb-488673	100	69.728	0.100724
cpPb-488674	100	79.684	0.119511
cpPb-488676	100	89.129	0.100724
cpPb-488678	94.6809	81.174	0.496378
cpPb-488680	98.9362	57.936	0.0617927
cpPb-488681	100	90.2025	0.119511
cpPb-488684	98.9362	63.782	0.0617927
cpPb-488685	98.9362	67.072	0.100724
cpPb-488686	100	79.317	0.119511
cpPb-488689	94.6809	72.4577	0.380263
cpPb-488691	98.9362	73.5797	0.268221
cpPb-488692	95.7447	83.8803	0.499095
cpPb-488699	100	88.606	0.0617927
cpPb-488700	97.8723	72.8053	0.206655
cpPb-488702	100	72.603	0.0416478
cpPb-488711	94.6809	84.336	0.481666
cpPb-488712	100	71.076	0.0210502
cpPb-488714	98.9362	72.9505	0.0814848
cpPb-488717	100	82.263	0.119511
cpPb-488719	100	90.022	0.100724
cpPb-488720	100	34.589	0.0210502
cpPb-488721	100	59.201	0.0416478
cpPb-488722	100	57.324	0.0416478
cpPb-488726	100	71.973	0.0416478
cpPb-488727	97.8723	79.516	0.268221
cpPb-488728	100	88.398	0.100724
cpPb-488732	100	74.274	0.0416478
cpPb-488733	100	85.249	0.0210502
cpPb-488734	100	55.255	0.100724
cpPb-488737	100	54.909	0.0210502
cpPb-488739	100	80.992	0.100724
cpPb-488740	97.8723	77.396	0.155727
cpPb-488741	100	70.742	0.100724
cpPb-488744	100	87.303	0.119511
cpPb-488746	100	92.967	0.100724
cpPb-488747	100	70.187	0.0210502
cpPb-488748	100	69.997	0.0416478
cpPb-488749	100	71.722	0.0617927
cpPb-488751	100	82.335	0.100724
cpPb-488752	98.9362	76.8877	0.137845
cpPb-488753	100	58.059	0.100724
cpPb-488756	100	71.806	0.0814848
cpPb-488758	100	91.75	0.0617927
cpPb-488759	100	86.8165	0.0210502
cpPb-488761	96.8085	78.656	0.238343
cpPb-488765	89.3617	80.601	0.491852
cpPb-488767	98.9362	89.42	0.334993
cpPb-488768	100	77.879	0.100724
cpPb-488770	97.8723	73.3123	0.173155
cpPb-488773	100	61.98	0.100724
cpPb-488774	98.9362	79.333	0.119511
cpPb-488775	100	81.652	0.100724
cpPb-488776	100	65.928	0.0416478
cpPb-488777	98.9362	85.453	0.100724
cpPb-488779	97.8723	89.3805	0.296288
cpPb-488780	100	56.215	0.100724
cpPb-488781	100	93.461	0.100724
cpPb-488782	100	57.43	0.100724
cpPb-488783	100	56.54	0.0416478
cpPb-488786	100	82.932	0.100724
cpPb-488789	100	64.007	0.100724
cpPb-488790	100	92.238	0.0617927
cpPb-488791	95.7447	78.7057	0.488909
cpPb-488793	100	68.548	0.119511
cpPb-488794	100	63.953	0.100724
cpPb-488804	92.5532	80.4413	0.472612
cpPb-488805	100	73.666	0.0814848
cpPb-488806	100	75.413	0.0416478
cpPb-488807	97.8723	67.629	0.137845
cpPb-488808	100	80.7415	0.0416478
cpPb-488809	100	81.689	0.100724
cpPb-488813	100	88.918	0.100724
cpPb-488815	100	92.631	0.100724
cpPb-488818	100	93.719	0.100724
cpPb-488820	92.5532	86.374	0.499095
cpPb-488822	100	75.338	0.0416478
cpPb-488825	98.9362	74.227	0.282481
cpPb-488826	97.8723	74.18	0.206655
cpPb-488827	100	84.3805	0.0416478
cpPb-488831	98.9362	59.376	0.100724
cpPb-488838	100	78.8185	0.119511
cpPb-488840	98.9362	87.598	0.100724
cpPb-488841	96.8085	81.3323	0.491852
cpPb-488842	95.7447	81.1153	0.496378
cpPb-488848	100	52.999	0.0416478
cpPb-488849	100	91.825	0.100724
cpPb-488851	97.8723	55.549	0.100724
cpPb-488852	100	67.967	0.100724
cpPb-488853	95.7447	78.478	0.253508
cpPb-488854	98.9362	58.046	0.100724
cpPb-488857	100	89.973	0.100724
cpPb-488858	100	85.856	0.0617927
cpPb-488860	100	87.117	0.100724
cpPb-488861	100	92.874	0.100724
cpPb-488867	98.9362	82.3035	0.119511
cpPb-488873	100	81.966	0.100724
cpPb-488875	96.8085	80.078	0.34699
cpPb-488878	100	65.767	0.119511
cpPb-488879	97.8723	61.251	0.100724
cpPb-488880	97.8723	75.8063	0.222725
cpPb-488881	97.8723	73.831	0.173155
cpPb-488886	100	59.79	0.100724
cpPb-488887	100	88.392	0.119511
cpPb-488894	98.9362	74.638	0.119511
cpPb-488895	97.8723	93.8893	0.253508
cpPb-488896	100	84.319	0.0617927
cpPb-488900	95.7447	80.819	0.34699
cpPb-488906	100	62.112	0.0416478
cpPb-488908	100	85.479	0.100724
cpPb-488909	100	77.097	0.119511
cpPb-488912	100	73.163	0.173155
cpPb-488913	100	88.14	0.100724
cpPb-488914	98.9362	89.826	0.100724
cpPb-488915	95.7447	76.2945	0.358533
cpPb-488916	100	76.74	0.0416478
cpPb-488919	98.9362	75.587	0.137845
cpPb-488920	100	50.776	0.0416478
cpPb-488924	100	79.5295	0.119511
cpPb-488928	100	86.2105	0.119511
cpPb-488929	100	58.717	0.0210502
cpPb-488932	100	86.595	0.100724
cpPb-488935	100	97.1155	0.322544
cpPb-488936	100	77.19	0.100724
cpPb-488937	97.8723	60.024	0.100724
cpPb-488947	98.9362	58.97	0.0617927
cpPb-488948	100	63.468	0.0416478
cpPb-488953	100	63.859	0.0416478
cpPb-488955	94.6809	78.4535	0.309642
cpPb-488959	100	95.732	0.369624
cpPb-488961	100	86.34	0.100724
cpPb-488964	98.9362	54.409	0.100724
cpPb-488966	100	90.27	0.100724
cpPb-488968	96.8085	77.2763	0.322544
cpPb-488970	100	55.323	0.0416478
cpPb-488971	98.9362	84.8525	0.238343
cpPb-488973	100	91.82	0.100724
cpPb-488974	96.8085	77.141	0.296288
cpPb-488975	93.617	77.0817	0.477365
cpPb-488979	93.617	82.0693	0.488909
cpPb-488980	100	96.813	0.296288
cpPb-488981	100	87.7905	0.100724
cpPb-488983	100	83.0335	0.0617927
cpPb-488984	98.9362	56.887	0.100724
cpPb-488986	100	84.375	0.100724
cpPb-488987	97.8723	79.8383	0.34699
cpPb-488990	100	70.66	0.0416478
cpPb-488994	100	82.2285	0.119511
cpPb-488995	100	83.634	0.119511
cpPb-488997	100	88.591	0.100724
cpPb-488999	97.8723	73.4163	0.206655
cpPb-489000	100	84.4285	0.119511
cpPb-489001	100	67.998	0.0416478
cpPb-489005	100	65.6495	0.119511
cpPb-489008	100	51.6745	0.0416478
cpPb-489009	100	70.4495	0.0210502
cpPb-489010	100	60.3805	0.0416478
cpPb-489014	100	67.0325	0.119511
cpPb-489018	95.7447	77.1845	0.190131
cpPb-489019	96.8085	75.234	0.155727
cpPb-489021	100	69.9005	0.119511
cpPb-489024	97.8723	82.7663	0.238343
cpPb-489027	100	85.135	0.100724
cpPb-489034	100	84.67	0.0617927
cpPb-489035	100	47.989	0.0210502
cpPb-489036	100	58.667	0.0814848
cpPb-489037	100	88.372	0.100724
cpPb-489038	95.7447	79.069	0.400181
cpPb-489043	100	80.279	0.100724
cpPb-489048	100	84.824	0.100724
cpPb-489049	100	87.3695	0.0617927
cpPb-489051	98.9362	86.139	0.119511
cpPb-489053	96.8085	69.7813	0.137845
cpPb-489055	100	90.4813	0.334993
cpPb-489056	100	58.868	0.0617927
cpPb-489057	100	55.402	0.100724
cpPb-489058	100	67.767	0.100724
cpPb-489064	100	83.706	0.100724
cpPb-489065	100	81.3055	0.119511
cpPb-489069	97.8723	85.0857	0.497963
cpPb-489071	100	65.616	0.100724
cpPb-489073	100	84.9465	0.0617927
cpPb-489076	97.8723	81.232	0.206655
cpPb-489078	95.7447	74.696	0.173155
cpPb-489079	100	83.797	0.0814848
cpPb-489080	97.8723	74.6337	0.119511
cpPb-489081	100	82.911	0.100724
cpPb-489083	100	87.658	0.0617927
cpPb-489084	100	89.706	0.0617927
cpPb-489086	98.9362	57.643	0.100724
cpPb-489090	100	56.455	0.0210502
cpPb-489091	100	78.109	0.100724
cpPb-489094	91.4894	72.522	0.34699
cpPb-489096	100	64.4823	0.137845
cpPb-489098	100	82.761	0.100724
cpPb-489101	98.9362	73.8755	0.0814848
cpPb-489104	100	47.805	0.0416478
cpPb-489105	98.9362	85.712	0.491852
cpPb-489107	96.8085	77.8323	0.434586
cpPb-489110	100	78.098	0.0814848
cpPb-489114	100	60.192	0.0617927
cpPb-489115	100	88.554	0.100724
cpPb-489118	98.9362	82.4723	0.190131
cpPb-489119	94.6809	79.942	0.461747
cpPb-489121	100	91.165	0.100724
cpPb-489125	100	78.851	0.0814848
cpPb-489127	98.9362	60.034	0.100724
cpPb-489128	100	96.1965	0.190131
cpPb-489131	95.7447	77.8703	0.499095
cpPb-489136	100	74.807	0.0814848
cpPb-489137	100	90.193	0.0814848
cpPb-489138	95.7447	85.603	0.497963
cpPb-489139	100	65.613	0.0416478
cpPb-489140	95.7447	85.6867	0.488909
cpPb-489142	100	80.7795	0.119511
cpPb-489144	97.8723	85.1265	0.173155
cpPb-489146	95.7447	89.5313	0.497963
cpPb-489147	100	76.756	0.100724
cpPb-489148	100	56.241	0.100724
cpPb-489152	94.6809	77.008	0.334993
cpPb-489156	96.8085	80.0807	0.309642
cpPb-489160	100	95.8655	0.190131
cpPb-489167	89.3617	78.3467	0.477365
cpPb-489168	100	79.568	0.100724
cpPb-489169	100	79.495	0.100724
cpPb-489170	100	54.844	0.0814848
cpPb-489174	93.617	81.799	0.477365
cpPb-489176	100	95.9995	0.268221
cpPb-489177	95.7447	73.928	0.206655
cpPb-489178	96.8085	74.7507	0.358533
cpPb-489179	100	80.847	0.100724
cpPb-489180	95.7447	80.21	0.358533
cpPb-489185	97.8723	78.1923	0.173155
cpPb-489187	100	95.793	0.390448
cpPb-489188	100	74.97	0.0416478
cpPb-489189	97.8723	75.9783	0.190131
cpPb-489193	92.5532	78.4407	0.497963
cpPb-489197	100	69.7875	0.0416478
cpPb-489198	100	92.841	0.222725
cpPb-489199	100	94.687	0.173155
cpPb-489202	96.8085	86.1547	0.477365
cpPb-489203	100	87.068	0.100724
cpPb-489209	100	89.426	0.0617927
cpPb-489210	100	58.949	0.100724
cpPb-489211	98.9362	72.848	0.206655
cpPb-489214	94.6809	72.4553	0.369624
cpPb-489216	100	64.909	0.100724
cpPb-489222	100	46.35	0.0210502
cpPb-489224	100	82.0355	0.119511
cpPb-489227	100	80.503	0.0814848
cpPb-489228	98.9362	64.6413	0.173155
cpPb-489229	100	87.2	0.100724
cpPb-489232	100	47.024	0.0416478
cpPb-489237	98.9362	78.8535	0.296288
cpPb-489239	95.7447	78.7573	0.296288
cpPb-489240	100	81.649	0.100724
cpPb-489241	96.8085	74.0323	0.206655
cpPb-489248	100	87.347	0.0617927
cpPb-489252	97.8723	94.525	0.322544
cpPb-489254	100	87.247	0.100724
cpPb-489257	98.9362	96.485	0.309642
cpPb-489261	100	92.9665	0.155727
cpPb-489264	100	83.5875	0.0617927
cpPb-489265	100	76.924	0.0416478
cpPb-489266	100	72.3463	0.0617927
cpPb-489270	76.5957	78.463	0.467406
cpPb-489272	100	83.6375	0.137845
cpPb-489274	100	89.896	0.100724
cpPb-489276	98.9362	78.1293	0.173155
cpPb-489279	100	60.005	0.0210502
cpPb-489282	100	61.9535	0.0210502
cpPb-489283	100	60.68	0.100724
cpPb-489284	100	73.998	0.0210502
cpPb-489285	100	64.982	0.0416478
cpPb-489286	100	91.763	0.100724
cpPb-489288	98.9362	69.636	0.119511
cpPb-489292	97.8723	69.658	0.0814848
cpPb-489295	98.9362	71.7495	0.0814848
cpPb-489296	96.8085	73.4617	0.173155
cpPb-489299	100	75.211	0.100724
cpPb-489303	100	82.6665	0.119511
cpPb-489304	100	70.074	0.0210502
cpPb-489306	100	74.683	0.119511
cpPb-489311	97.8723	79.6993	0.442055
cpPb-489315	100	54.76	0.0416478
cpPb-489316	100	89.485	0.119511
cpPb-489318	93.617	87.3097	0.481666
cpPb-489320	98.9362	90.588	0.322544
cpPb-489321	97.8723	64.351	0.173155
cpPb-489327	98.9362	84.4327	0.296288
cpPb-489329	98.9362	75.077	0.0617927
cpPb-489330	97.8723	56.051	0.100724
cpPb-489332	100	85.222	0.100724
cpPb-489334	100	92.921	0.100724
cpPb-489335	100	49.125	0.0416478
cpPb-489336	98.9362	75.0927	0.282481
cpPb-489337	100	89.819	0.100724
cpPb-489340	94.6809	80.7283	0.494341
cpPb-489344	100	96.5195	0.322544
cpPb-489348	100	72.683	0.100724
cpPb-489351	97.8723	72.6935	0.173155
cpPb-489353	98.9362	52.686	0.100724
cpPb-489356	97.8723	79.1833	0.309642
cpPb-489357	100	88.7835	0.100724
cpPb-489359	95.7447	73.8977	0.238343
cpPb-489361	100	84.486	0.100724
cpPb-489362	100	84.42	0.119511
cpPb-489363	100	84.931	0.100724
cpPb-489366	93.617	79.251	0.499095
cpPb-489367	95.7447	77.3913	0.309642
cpPb-489370	100	74.2685	0.0617927
cpPb-489374	95.7447	82.9587	0.434586
cpPb-489377	98.9362	70.9	0.100724
cpPb-489383	100	82.236	0.0416478
cpPb-489384	100	69.135	0.100724
cpPb-489386	100	81.6625	0.0210502
cpPb-489388	100	78.0945	0.119511
cpPb-489389	98.9362	86.9247	0.496378
cpPb-489394	97.8723	93.794	0.322544
cpPb-489400	100	68.939	0.0416478
cpPb-489404	100	71.255	0.137845
cpPb-489415	100	81.355	0.155727
cpPb-489416	100	81.097	0.137845
cpPb-489417	100	86.969	0.100724
cpPb-489418	100	84.618	0.0617927
cpPb-489419	98.9362	75.575	0.100724
cpPb-489420	100	80.578	0.100724
cpPb-489421	100	81.8475	0.0416478
cpPb-489422	98.9362	85.987	0.100724
cpPb-489424	95.7447	85.4	0.472612
cpPb-489426	100	75.129	0.0617927
cpPb-489434	95.7447	81.1583	0.434586
cpPb-489435	100	65.913	0.0617927
cpPb-489443	100	61.2	0.0617927
cpPb-489444	100	89.885	0.100724
cpPb-489448	100	79.676	0.119511
cpPb-489449	98.9362	92.6923	0.238343
cpPb-489453	96.8085	78.5817	0.34699
cpPb-489455	100	74.866	0.100724
cpPb-489456	100	76.8927	0.155727
cpPb-489461	97.8723	76.72	0.100724
cpPb-489463	100	80.023	0.0416478
cpPb-489465	97.8723	71.668	0.119511
cpPb-489468	92.5532	72.0467	0.488909
cpPb-489474	100	78.873	0.100724
cpPb-489481	100	71.071	0.100724
cpPb-489483	93.617	72.654	0.296288
cpPb-489484	100	53.421	0.0210502
cpPb-489486	100	79.088	0.0416478
cpPb-489490	100	57.8665	0.0210502
cpPb-489492	100	80.527	0.0416478
cpPb-489496	100	69.453	0.100724
cpPb-489497	98.9362	95.2125	0.322544
cpPb-489510	97.8723	78.022	0.206655
cpPb-489514	100	75.8395	0.119511
cpPb-489517	100	73.289	0.0210502
cpPb-489519	100	57.438	0.0416478
cpPb-489521	100	66.479	0.0210502
cpPb-489523	95.7447	73.6103	0.380263
cpPb-489528	100	61.939	0.100724
cpPb-489529	100	75.594	0.155727
cpPb-489530	100	65.918	0.0416478
cpPb-489531	100	79.178	0.119511
cpPb-489532	96.8085	83.3277	0.485514
cpPb-489534	97.8723	61.9025	0.155727
cpPb-489538	98.9362	78.239	0.0617927
cpPb-489541	100	82.577	0.0416478
cpPb-489542	93.617	76.4113	0.369624
cpPb-489544	100	55.433	0.0416478
cpPb-489551	100	61.252	0.0617927
cpPb-489552	100	79.974	0.100724
cpPb-489554	100	82.461	0.100724
cpPb-489556	98.9362	81.6595	0.119511
cpPb-489560	100	79.5377	0.190131
cpPb-489561	96.8085	80.1015	0.155727
cpPb-489562	100	75.935	0.0617927
cpPb-489570	100	72.899	0.100724
cpPb-489572	100	87.642	0.0617927
cpPb-489575	98.9362	77.209	0.119511
cpPb-489576	100	67.7855	0.119511
cpPb-489578	96.8085	79.3075	0.190131
cpPb-489581	100	69.177	0.0416478
cpPb-489583	100	86.24	0.0814848
cpPb-489584	98.9362	87.939	0.119511
cpPb-489585	96.8085	70.617	0.137845
cpPb-489589	93.617	78.902	0.238343
cpPb-489590	100	75.664	0.119511
cpPb-489596	100	77.889	0.100724
cpPb-489598	98.9362	74.783	0.119511
cpPb-489599	98.9362	66.105	0.119511
cpPb-489600	98.9362	88.2865	0.322544
cpPb-489602	98.9362	88.415	0.190131
cpPb-489604	98.9362	60.565	0.100724
cpPb-489611	98.9362	65.491	0.100724
cpPb-489617	100	74.027	0.0617927
cpPb-489618	100	49.931	0.0416478
cpPb-489619	98.9362	68.508	0.100724
cpPb-489620	100	55.165	0.0210502
cpPb-489623	98.9362	76.083	0.119511
cpPb-489625	98.9362	61.902	0.100724
cpPb-489628	100	79.846	0.100724
cpPb-489629	100	78.59	0.0814848
cpPb-489631	98.9362	85.6377	0.119511
cpPb-489634	97.8723	79.534	0.467406
cpPb-489635	96.8085	60.255	0.100724
cpPb-489636	91.4894	83.2847	0.472612
cpPb-489641	100	62.943	0.0210502
cpPb-489643	97.8723	76.1863	0.222725
cpPb-489644	96.8085	77.3933	0.380263
cpPb-489645	100	66.151	0.0416478
cpPb-489648	95.7447	79.131	0.268221
cpPb-489657	98.9362	90.1985	0.173155
cpPb-489661	96.8085	67.07	0.137845
cpPb-489666	97.8723	52.695	0.0814848
cpPb-489672	100	81.253	0.100724
cpPb-489674	94.6809	78.577	0.497963
cpPb-489676	96.8085	94.1965	0.309642
cpPb-489677	100	85.789	0.119511
cpPb-489679	97.8723	66.57	0.100724
cpPb-489681	95.7447	69.873	0.253508
cpPb-489682	100	84.906	0.100724
cpPb-489686	100	74.2805	0.0416478
cpPb-489688	98.9362	76.006	0.100724
cpPb-489690	96.8085	63.842	0.100724
cpPb-489695	100	73.385	0.0416478
cpPb-489699	98.9362	75.697	0.119511
cpPb-489700	100	49.764	0.0416478
cpPb-489704	94.6809	57.488	0.190131
cpPb-489705	88.2979	72.044	0.418289
cpPb-489713	96.8085	87.7313	0.5
cpPb-489714	100	72.836	0.0617927
cpPb-489722	98.9362	79.082	0.100724
cpPb-489724	92.5532	72.968	0.409461
cpPb-489730	100	74.782	0.100724
cpPb-489731	100	55.12	0.0617927
cpPb-489732	94.6809	78.7947	0.494341
cpPb-489734	100	83.43	0.0617927
cpPb-489735	100	75.749	0.0210502
cpPb-489736	100	76.3615	0.0416478
cpPb-489741	100	66.329	0.0416478
cpPb-489743	98.9362	70.727	0.119511
cpPb-489745	100	82.181	0.0617927
cpPb-489748	96.8085	74.7873	0.309642
cpPb-489754	100	78.896	0.100724
cpPb-489757	91.4894	84.812	0.481666
cpPb-489764	100	69.5235	0.0210502
cpPb-489769	95.7447	76.129	0.282481
cpPb-489772	100	91.415	0.100724
cpPb-489774	98.9362	75.9577	0.238343
cpPb-489775	100	85.689	0.0814848
cpPb-489776	90.4255	83.6837	0.481666
cpPb-489777	100	92.972	0.100724
cpPb-489780	100	88.726	0.0617927
cpPb-489781	100	63.995	0.100724
cpPb-489784	100	86.52	0.100724
cpPb-489785	100	71.167	0.0210502
cpPb-489786	100	73.192	0.0617927
cpPb-489790	98.9362	58.857	0.0814848
cpPb-489793	100	81.7745	0.0210502
cpPb-489794	100	71.524	0.0210502
cpPb-489795	98.9362	55.621	0.0814848
cpPb-489799	98.9362	93.74	0.173155
cpPb-489800	100	72.541	0.0416478
cpPb-489802	100	88.13	0.100724
cpPb-489807	97.8723	76.6617	0.282481
cpPb-489808	100	89.792	0.100724
cpPb-489810	100	61.6135	0.0210502
cpPb-489811	94.6809	51.037	0.119511
cpPb-489813	100	81.082	0.0617927
cpPb-489814	100	79.054	0.100724
cpPb-489820	100	67.97	0.100724
cpPb-489824	100	83.8905	0.0617927
cpPb-489825	100	72.8895	0.0617927
cpPb-489828	100	56.296	0.100724
cpPb-489829	100	89.652	0.296288
cpPb-489833	100	89.503	0.100724
cpPb-489836	100	90.214	0.100724
cpPb-489838	100	74.4135	0.0210502
cpPb-489840	100	92.5933	0.334993
cpPb-489842	98.9362	85.4375	0.119511
cpPb-489844	100	83.177	0.0617927
cpPb-489845	100	62.16	0.100724
cpPb-489846	100	74.3877	0.119511
cpPb-489849	100	73.802	0.0617927
cpPb-489852	100	78.064	0.100724
cpPb-489853	98.9362	74.7093	0.119511
cpPb-489854	100	94.558	0.309642
cpPb-489856	100	92.969	0.173155
cpPb-489857	100	80.5715	0.119511
cpPb-489863	100	71.755	0.100724
cpPb-489864	94.6809	77.7585	0.322544
cpPb-489867	98.9362	58.19	0.119511
cpPb-489869	98.9362	59.414	0.119511
cpPb-489871	100	76.256	0.0416478
cpPb-489878	100	61.285	0.100724
cpPb-489881	100	81.102	0.190131
cpPb-489882	87.234	73.2105	0.380263
cpPb-489884	100	87.082	0.0617927
cpPb-489885	100	90.522	0.100724
cpPb-489889	100	67.3205	0.0814848
cpPb-489890	97.8723	84.706	0.494341
cpPb-489891	100	64.291	0.0416478
cpPb-489895	97.8723	79.9087	0.369624
cpPb-489896	77.6596	77.035	0.449072
cpPb-489898	96.8085	78.1993	0.499774
cpPb-489901	100	72.4005	0.0210502
cpPb-489904	100	74.725	0.0210502
cpPb-489908	100	88.425	0.100724
cpPb-489909	100	90.634	0.100724
cpPb-489910	100	84.89	0.119511
cpPb-489913	100	87.717	0.0617927
cpPb-489916	100	64.378	0.0210502
cpPb-489917	100	84.812	0.0617927
cpPb-489920	100	83.3	0.0617927
cpPb-489921	100	90.702	0.100724
cpPb-489923	98.9362	57.83	0.119511
cpPb-489926	97.8723	57.824	0.0617927
cpPb-489928	100	44.788	0.0416478
cpPb-489929	94.6809	78.8473	0.491852
cpPb-489930	100	58.853	0.100724
cpPb-489932	100	92.459	0.222725
cpPb-489933	100	55.693	0.100724
cpPb-489935	100	89.641	0.100724
cpPb-489936	97.8723	62.256	0.100724
cpPb-489937	100	71.757	0.0416478
cpPb-489938	100	92.0975	0.206655
cpPb-489941	100	88.98	0.100724
cpPb-489946	98.9362	64.128	0.100724
cpPb-489947	98.9362	89.6515	0.137845
cpPb-489948	98.9362	91.439	0.137845
cpPb-489949	100	85.629	0.100724
cpPb-489950	100	64.672	0.100724
cpPb-489951	98.9362	80.366	0.119511
cpPb-489954	100	57.847	0.0416478
cpPb-489958	100	62.787	0.0617927
cpPb-489959	100	78.035	0.100724
cpPb-489962	94.6809	80.9455	0.309642
cpPb-489963	100	57.9455	0.0617927
cpPb-489965	100	83.3067	0.0210502
cpPb-489966	97.8723	69.0697	0.119511
cpPb-489968	100	74.2453	0.119511
cpPb-489969	100	83.545	0.100724
cpPb-489970	100	56.441	0.100724
cpPb-489972	96.8085	82.821	0.206655
cpPb-489973	97.8723	81.117	0.137845
cpPb-489975	100	65.807	0.0416478
cpPb-489982	100	69.6625	0.0210502
cpPb-489987	100	85.8207	0.334993
cpPb-489989	100	74.8555	0.119511
cpPb-489991	100	53.777	0.100724
cpPb-489992	100	90.83	0.100724
cpPb-489994	97.8723	55.301	0.100724
cpPb-489998	100	81.5295	0.0617927
cpPb-490001	100	90.795	0.0617927
cpPb-490002	100	92.025	0.100724
cpPb-490003	100	88.581	0.100724
cpPb-490005	97.8723	58.489	0.119511
cpPb-490008	100	65.277	0.0416478
cpPb-490013	100	65.179	0.0416478
cpPb-490015	100	67.369	0.0210502
cpPb-490016	100	84.515	0.0617927
cpPb-490018	100	91.615	0.100724
cpPb-490019	100	60.416	0.0617927
cpPb-490021	100	87.479	0.0617927
cpPb-490023	98.9362	87.244	0.296288
cpPb-490024	100	83.741	0.100724
cpPb-490028	100	79.423	0.0416478
cpPb-490029	98.9362	62.778	0.100724
cpPb-490031	97.8723	75.312	0.222725
cpPb-490033	100	58.596	0.100724
cpPb-490037	96.8085	74.3473	0.268221
cpPb-490039	100	80.602	0.0617927
cpPb-490040	100	65.702	0.0416478
cpPb-490042	100	78.501	0.0416478
cpPb-490043	94.6809	50.168	0.119511
cpPb-490044	100	47.9535	0.0210502
cpPb-490050	100	87.737	0.100724
cpPb-490051	100	70.579	0.0617927
cpPb-490052	98.9362	52.0435	0.0416478
cpPb-490053	100	88.982	0.100724
cpPb-490057	96.8085	82.89	0.481666
cpPb-490060	100	80.633	0.119511
cpPb-490062	100	65.7275	0.0210502
cpPb-490063	100	69.547	0.0416478
cpPb-490064	100	72.935	0.100724
cpPb-490067	100	65.8685	0.0210502
cpPb-490069	100	58.566	0.0416478
cpPb-490074	100	68.348	0.0210502
cpPb-490076	100	70.916	0.100724
cpPb-490077	100	86.956	0.119511
cpPb-490078	100	84.638	0.100724
cpPb-490079	100	80.0605	0.0210502
cpPb-490080	100	67.187	0.0416478
cpPb-490083	100	65.781	0.0617927
cpPb-490084	100	89.845	0.119511
cpPb-490087	96.8085	83.2827	0.282481
cpPb-490088	100	45.205	0.0210502
cpPb-490089	96.8085	81.891	0.34699
cpPb-490090	100	77.942	0.100724
cpPb-490091	100	64.4153	0.137845
cpPb-490093	97.8723	63.896	0.0814848
cpPb-490095	88.2979	77.058	0.491852
cpPb-490098	100	78.173	0.0416478
cpPb-490100	100	84.2325	0.137845
cpPb-490101	97.8723	77.4683	0.173155
cpPb-490103	72.3404	75.854	0.496378
cpPb-490104	98.9362	75.7087	0.253508
cpPb-490105	98.9362	60.306	0.100724
cpPb-490106	96.8085	76.0903	0.296288
cpPb-490107	100	77.401	0.100724
cpPb-490113	100	65.3025	0.155727
cpPb-490116	100	81.923	0.119511
cpPb-490117	100	93.196	0.100724
cpPb-490126	100	88.0597	0.100724
cpPb-490130	98.9362	74.6833	0.190131
cpPb-490132	96.8085	76.8723	0.282481
cpPb-490138	100	88.339	0.100724
cpPb-490144	100	87.2785	0.119511
cpPb-490145	100	73.377	0.0416478
cpPb-490146	100	62.209	0.100724
cpPb-490147	100	91.904	0.100724
cpPb-490151	98.9362	79.164	0.253508
cpPb-490162	97.8723	67.7163	0.137845
cpPb-490164	100	88.6385	0.100724
cpPb-490174	97.8723	80.3423	0.190131
cpPb-490179	100	72.088	0.100724
cpPb-490181	100	75.535	0.0617927
cpPb-490185	97.8723	85.319	0.488909
cpPb-490192	100	86.632	0.100724
cpPb-490193	98.9362	83.46	0.100724
cpPb-490195	100	74.067	0.100724
cpPb-490199	100	93.556	0.309642
cpPb-490200	100	55.903	0.0416478
cpPb-490201	100	85.403	0.119511
cpPb-490202	97.8723	55.419	0.100724
cpPb-490204	97.8723	87.808	0.334993
cpPb-490205	100	58.703	0.0416478
cpPb-490207	100	88.896	0.100724
cpPb-490210	93.617	93.7917	0.455636
cpPb-490217	100	80.92	0.100724
cpPb-490226	98.9362	82.9575	0.137845
cpPb-490230	98.9362	78.5665	0.119511
cpPb-490231	100	69.416	0.100724
cpPb-490232	100	53.964	0.0416478
cpPb-490235	100	66.266	0.100724
cpPb-490236	100	45.707	0.0416478
cpPb-490238	100	59.8905	0.0210502
cpPb-490240	100	78.5587	0.222725
cpPb-490250	98.9362	61.614	0.119511
cpPb-490251	97.8723	76.2977	0.222725
cpPb-490252	95.7447	84.4657	0.485514
cpPb-490260	100	80.806	0.100724
cpPb-490262	100	78.8345	0.119511
cpPb-490264	100	76.902	0.100724
cpPb-490266	98.9362	60.614	0.0617927
cpPb-490272	98.9362	77.117	0.119511
cpPb-490273	97.8723	74.2015	0.0617927
cpPb-490282	100	90.8045	0.222725
cpPb-490288	100	78.054	0.100724
cpPb-490291	98.9362	71.16	0.100724
cpPb-490293	100	80.986	0.119511
cpPb-490296	98.9362	74.9685	0.0814848
cpPb-490300	95.7447	76.1017	0.322544
cpPb-490301	94.6809	80.602	0.369624
[truncated: 3,399 more rows]
